# Supplementary material for: Metagenomic analysis of the microbiota in the highly compartmented hindguts of six wood- or soil-feeding higher termites
Source: Microbiome. 2015 Nov 26;3:56. doi: 10.1186/s40168-015-0118-1 (PMC4660790; doi:10.1186/s40168-015-0118-1)
Supplement: Additional file 2: — Supplemental tables. Microsoft Excel file containing three sheets (Tables S1–3) that contain the abundance and taxonomic information of iTag, COG, and protein-coding genes. (XLSX 3094 kb) [file 40168_2015_118_MOESM2_ESM.xlsx]

## Sheet: Table S1 - iTAG datasets
Table S1. Classification results for iTAG libraries at different taxonomic levels. Data are relative abundances (%) of reads in each library.
					Adjust the color scale of the heatmap if desired.				0.01	%
									5	%
									20	%
					Cornitermes sp. (Co191)				Cubitermes ugandensis (Cu122)				Microcerotermes parvus (Mp193)				Nasutitermes corniger (Nc150)				Neocapritermes taracua (Nt197)				Termes hospes (Th196)
Phylum	Class	Order	Family	Genus	P1	P3	P4		P1	P3	P4		P1	P3	P4		P1	P3	P4		P1	P3	P4		P1	P3	P4
					0.00723426	0.00306532	0.000861223		0.0197014	0.00132587	0.00164834		0.000877809	0	0		0	0	0.00160061		0.0157751	0	0		0.0117001	0.00360202	0
				Acidobacterium	0.00723426	0.00306532	0.000861223		0.0197014	0.00132587	0.00164834		0.000877809	0	0		0	0	0.00160061		0.0157751	0	0		0.0117001	0.00360202	0
					0	0	0		0	0	0.00164834		0	0	0		0.0226036	0	0.00640246		0	0	0		0.00540005	0	0.000724869
				Candidatus_Chloroacidobacterium	0	0	0		0	0	0.00164834		0	0	0		0.0226036	0	0.00640246		0	0	0		0.00540005	0	0.000724869
					0	0	0		0.0136395	0.00397762	0		0	0	0.000802143		0.00301382	0	0		0.00581188	0	0.000794187		0.00180002	0	0
				Candidatus_Koribacter	0	0	0		0.0136395	0.00397762	0		0	0	0.000802143		0.00301382	0	0		0.00581188	0	0.000794187		0.00180002	0	0
					0.00643045	0.00229899	0.000861223		0.00909298	0	0.00164834		0.00790028	0.000806595	0.000802143		0.0256175	0	0.0128049		0.0116238	0.00240171	0.00158837		0.00270003	0.00216121	0.00144974
				Candidatus_Solibacter	0.00643045	0.00229899	0.000861223		0.00909298	0	0.00164834		0.00790028	0.000806595	0.000802143		0.0256175	0	0.0128049		0.0116238	0.00240171	0.00158837		0.00270003	0.00216121	0.00144974
					0.000803807	0.000766331	0.000861223		0.0560734	0.0145846	0.00989006		0	0	0		0	0	0		0.0024908	0	0.000794187		0.0189002	0	0.000724869
				Edaphobacter	0.000803807	0.000766331	0.000861223		0.0560734	0.0145846	0.00989006		0	0	0		0	0	0		0.0024908	0	0.000794187		0.0189002	0	0.000724869
					0	0	0		0	0	0		0	0	0		0	0	0		0	0	0		0.000900009	0	0
				Terriglobus	0	0	0		0	0	0		0	0	0		0	0	0		0	0	0		0.000900009	0	0
					0.00321523	0.000766331	0.0301428		0.0272789	0.00530349	0.0181318		0	0	0		0.0361658	0.00125932	0.00800307		0.00664215	0.00560399	0.0301791		0.00540005	0.000720404	0.00144974
				unclassified	0.00321523	0.000766331	0.0301428		0.0272789	0.00530349	0.0181318		0	0	0		0.0361658	0.00125932	0.00800307		0.00664215	0.00560399	0.0301791		0.00540005	0.000720404	0.00144974
					0.00160761	0.00153266	0.000861223		0.0545579	0.0198881	0.00659337		0.000877809	0.00241978	0.000802143		0.0376727	0	0.0176068		0.00830268	0.00160114	0.00238256		0.0108001	0	0
				uncultured_1	0.00160761	0.00153266	0.000861223		0.0545579	0.0198881	0.00659337		0.000877809	0.00241978	0.000802143		0.0376727	0	0.0176068		0.00830268	0.00160114	0.00238256		0.0108001	0	0
					0.000803807	0	0		0	0	0		0	0	0		0	0	0		0	0	0		0	0	0
				uncultured_11	0.000803807	0	0		0	0	0		0	0	0		0	0	0		0	0	0		0	0	0
					0	0	0		0	0	0		0	0	0		0	0	0		0	0	0		0	0	0
				uncultured_12	0	0	0		0	0	0		0	0	0		0	0	0		0	0	0		0	0	0
					0	0	0		0.0015155	0	0		0	0	0		0	0	0		0	0	0		0.000900009	0	0
				uncultured_13	0	0	0		0.0015155	0	0		0	0	0		0	0	0		0	0	0		0.000900009	0	0
					0.000803807	0.000766331	0		0.0015155	0	0		0	0	0		0.00150691	0	0		0	0	0		0.00540005	0	0
				uncultured_14	0.000803807	0.000766331	0		0.0015155	0	0		0	0	0		0.00150691	0	0		0	0	0		0.00540005	0	0
					0	0	0		0.015155	0	0		0	0	0		0	0	0		0	0	0		0	0	0
				uncultured_15	0	0	0		0.015155	0	0		0	0	0		0	0	0		0	0	0		0	0	0
					0.000803807	0	0.00172245		0.00303099	0	0		0	0	0		0.00150691	0	0		0	0	0		0	0	0
				uncultured_16	0.000803807	0	0.00172245		0.00303099	0	0		0	0	0		0.00150691	0	0		0	0	0		0	0	0
					0.000803807	0	0.000861223		0.00454649	0.00397762	0		0.00263343	0.000806595	0		0.00452073	0	0.00160061		0.00166054	0	0		0.000900009	0	0.00144974
				uncultured_17	0.000803807	0	0.000861223		0.00454649	0.00397762	0		0.00263343	0.000806595	0		0.00452073	0	0.00160061		0.00166054	0	0		0.000900009	0	0.00144974
					0.00321523	0.000766331	0.00602856		0.0848678	0.0291692	0.00164834		0.000877809	0.00403297	0.00320857		0.0482211	0	0.0144055		0.0116238	0.00320228	0.00238256		0	0.000720404	0.00144974
				uncultured_18	0.00321523	0.000766331	0.00602856		0.0848678	0.0291692	0.00164834		0.000877809	0.00403297	0.00320857		0.0482211	0	0.0144055		0.0116238	0.00320228	0.00238256		0	0.000720404	0.00144974
					0	0	0		0	0	0		0	0	0		0.00150691	0	0		0	0	0		0	0	0
				uncultured_19	0	0	0		0	0	0		0	0	0		0.00150691	0	0		0	0	0		0	0	0
					0	0	0		0.00303099	0.00132587	0		0.000877809	0	0.000802143		0.00150691	0	0.00160061		0	0.00080057	0		0	0.000720404	0
				uncultured_20	0	0	0		0.00303099	0.00132587	0		0.000877809	0	0.000802143		0.00150691	0	0.00160061		0	0.00080057	0		0	0.000720404	0
					0	0	0		0	0	0		0	0	0		0.00452073	0	0		0	0	0		0	0	0
				uncultured_21	0	0	0		0	0	0		0	0	0		0.00452073	0	0		0	0	0		0	0	0
					0.00160761	0	0		0	0.00265175	0		0	0	0.00160429		0.0512349	0	0.020808		0.00166054	0	0.000794187		0.00180002	0.00216121	0
				uncultured_22	0.00160761	0	0		0	0.00265175	0		0	0	0.00160429		0.0512349	0	0.020808		0.00166054	0	0.000794187		0.00180002	0.00216121	0
					0.0393865	0.0819974	0.531374		0.0227324	0.110047	0.0115384		0.137816	0.162126	0.0489307		0.00904146	0.211566	0.491389		0.157751	0.830191	0.574991		0.0936009	0.617386	0.853171
				uncultured_23	0.0393865	0.0819974	0.531374		0.0227324	0.110047	0.0115384		0.137816	0.162126	0.0489307		0.00904146	0.211566	0.491389		0.157751	0.830191	0.574991		0.0936009	0.617386	0.853171
					0	0	0		0	0	0		0	0	0		0.00753455	0	0.00320123		0	0	0		0	0	0
				uncultured_25	0	0	0		0	0	0		0	0	0		0.00753455	0	0.00320123		0	0	0		0	0	0
					0	0.000766331	0		0	0.00132587	0		0	0.000806595	0.000802143		0.0693178	0.00251864	0.0288111		0.000830268	0	0.000794187		0	0.000720404	0.000724869
				uncultured_26	0	0.000766331	0		0	0.00132587	0		0	0.000806595	0.000802143		0.0693178	0.00251864	0.0288111		0.000830268	0	0.000794187		0	0.000720404	0.000724869
					0	0	0		0.0015155	0	0.00164834		0.0175562	0.00161319	0.00401072		0.0120553	0	0.00480184		0.00664215	0.00160114	0		0.0225002	0.00648364	0.00362434
				uncultured_27	0	0	0		0.0015155	0	0.00164834		0.0175562	0.00161319	0.00401072		0.0120553	0	0.00480184		0.00664215	0.00160114	0		0.0225002	0.00648364	0.00362434
					0	0	0		0	0	0		0	0	0		0.00150691	0	0		0	0	0		0.000900009	0	0
				uncultured_3	0	0	0		0	0	0		0	0	0		0.00150691	0	0		0	0	0		0.000900009	0	0
					0.00241142	0.00153266	0.00172245		0.00909298	0.00265175	0.00329669		0.00263343	0.000806595	0.00240643		0.233571	0	0.0864332		0.0024908	0.00240171	0.000794187		0.0306003	0.00144081	0.00434921
				uncultured_31	0.00241142	0.00153266	0.00172245		0.00909298	0.00265175	0.00329669		0.00263343	0.000806595	0.00240643		0.233571	0	0.0864332		0.0024908	0.00240171	0.000794187		0.0306003	0.00144081	0.00434921
					0	0	0		0	0	0		0	0	0		0	0	0		0	0	0		0	0	0
				uncultured_4	0	0	0		0	0	0		0	0	0		0	0	0		0	0	0		0	0	0
					0	0	0		0	0	0		0	0	0		0.00150691	0	0		0	0	0		0	0	0
				uncultured_7	0	0	0		0	0	0		0	0	0		0.00150691	0	0		0	0	0		0	0	0
					0	0	0		0	0	0		0	0	0		0	0	0		0	0	0		0	0	0
				uncultured_8	0	0	0		0	0	0		0	0	0		0	0	0		0	0	0		0	0	0
					0.00321523	0.00613064	0.00344489		0	0.00132587	0		0.00351124	0.00483957	0.00320857		0.0286313	0.00125932	0.00960369		0.00332107	0.00400285	0.00397093		0.00180002	0.00144081	0.00362434
				uncultured_9	0.00321523	0.00613064	0.00344489		0	0.00132587	0		0.00351124	0.00483957	0.00320857		0.0286313	0.00125932	0.00960369		0.00332107	0.00400285	0.00397093		0.00180002	0.00144081	0.00362434
			Acidobacteriaceae		0.0723426	0.100389	0.578742		0.327347	0.197555	0.057692		0.175562	0.178257	0.06738		0.602764	0.216603	0.709072		0.236626	0.851806	0.619466		0.216002	0.637558	0.872742
		Acidobacteriales			0.0723426	0.100389	0.578742		0.327347	0.197555	0.057692		0.175562	0.178257	0.06738		0.602764	0.216603	0.709072		0.236626	0.851806	0.619466		0.216002	0.637558	0.872742
	Acidobacteria				0.0723426	0.100389	0.578742		0.327347	0.197555	0.057692		0.175562	0.178257	0.06738		0.602764	0.216603	0.709072		0.236626	0.851806	0.619466		0.216002	0.637558	0.872742
					0.000803807	0	0		0	0	0		0	0.000806595	0		0.00904146	0	0.00320123		0	0	0.000794187		0.00180002	0	0.000724869
				unclassified	0.000803807	0	0		0	0	0		0	0.000806595	0		0.00904146	0	0.00320123		0	0	0.000794187		0.00180002	0	0.000724869
			unclassified		0.000803807	0	0		0	0	0		0	0.000806595	0		0.00904146	0	0.00320123		0	0	0.000794187		0.00180002	0	0.000724869
		32-20			0.000803807	0	0		0	0	0		0	0.000806595	0		0.00904146	0	0.00320123		0	0	0.000794187		0.00180002	0	0.000724869
					0	0.00153266	0		0	0	0.00164834		0.000877809	0	0.000802143		0.00904146	0	0.00480184		0	0	0		0	0.000720404	0
				unclassified	0	0.00153266	0		0	0	0.00164834		0.000877809	0	0.000802143		0.00904146	0	0.00480184		0	0	0		0	0.000720404	0
			unclassified		0	0.00153266	0		0	0	0.00164834		0.000877809	0	0.000802143		0.00904146	0	0.00480184		0	0	0		0	0.000720404	0
		43F-1404R			0	0.00153266	0		0	0	0.00164834		0.000877809	0	0.000802143		0.00904146	0	0.00480184		0	0	0		0	0.000720404	0
					0	0	0		0	0	0		0	0	0		0.00150691	0	0		0	0	0		0	0	0
				Acanthopleuribacter	0	0	0		0	0	0		0	0	0		0.00150691	0	0		0	0	0		0	0	0
			Acanthopleuribacteraceae		0	0	0		0	0	0		0	0	0		0.00150691	0	0		0	0	0		0	0	0
		Acanthopleuribacterales			0	0	0		0	0	0		0	0	0		0.00150691	0	0		0	0	0		0	0	0
					0	0	0		0	0	0		0	0	0		0.00301382	0	0		0	0	0		0	0	0
				unclassified	0	0	0		0	0	0		0	0	0		0.00301382	0	0		0	0	0		0	0	0
			unclassified		0	0	0		0	0	0		0	0	0		0.00301382	0	0		0	0	0		0	0	0
		B276-D12			0	0	0		0	0	0		0	0	0		0.00301382	0	0		0	0	0		0	0	0
					0	0	0.00172245		0	0	0		0	0	0		0	0	0		0.000830268	0.00320228	0.114363		0	0	0
				Holophaga	0	0	0.00172245		0	0	0		0	0	0		0	0	0		0.000830268	0.00320228	0.114363		0	0	0
					0	0	0.000861223		0	0	0.00164834		0.00614466	0.0145187	0.00240643		0	0	0		0.00415134	0.0312222	0.0285907		0.000900009	0.0194509	0
				unclassified	0	0	0.000861223		0	0	0.00164834		0.00614466	0.0145187	0.00240643		0	0	0		0.00415134	0.0312222	0.0285907		0.000900009	0.0194509	0
					0	0	0		0	0	0		0	0	0		0	0	0		0	0	0.00238256		0	0	0
				uncultured_2	0	0	0		0	0	0		0	0	0		0	0	0		0	0	0.00238256		0	0	0
					0.00241142	0.00306532	0.015502		0	0	0		0.749649	2.29879	0.254279		0.0783593	0.599436	0.267303		0.2798	0.882228	0.0484454		0.0216002	0.250701	0.0289948
				uncultured_3	0.00241142	0.00306532	0.015502		0	0	0		0.749649	2.29879	0.254279		0.0783593	0.599436	0.267303		0.2798	0.882228	0.0484454		0.0216002	0.250701	0.0289948
					0	0	0		0	0	0		0	0	0		0	0	0		0	0	0		0	0	0
				uncultured_4	0	0	0		0	0	0		0	0	0		0	0	0		0	0	0		0	0	0
					0	0	0		0	0	0		0	0	0		0	0	0		0	0	0		0	0	0
				uncultured_5	0	0	0		0	0	0		0	0	0		0	0	0		0	0	0		0	0	0
					0	0	0		0	0	0		0	0	0		0	0	0		0	0	0.000794187		0	0	0
				uncultured_6	0	0	0		0	0	0		0	0	0		0	0	0		0	0	0.000794187		0	0	0
			Holophagaceae		0.00241142	0.00306532	0.0180857		0	0	0.00164834		0.755794	2.31331	0.256686		0.0783593	0.599436	0.267303		0.284782	0.916653	0.194576		0.0225002	0.270152	0.0289948
		Holophagales			0.00241142	0.00306532	0.0180857		0	0	0.00164834		0.755794	2.31331	0.256686		0.0783593	0.599436	0.267303		0.284782	0.916653	0.194576		0.0225002	0.270152	0.0289948
					0	0	0		0	0	0		0	0.000806595	0		0.0120553	0	0.00320123		0	0	0		0	0	0.000724869
				unclassified	0	0	0		0	0	0		0	0.000806595	0		0.0120553	0	0.00320123		0	0	0		0	0	0.000724869
			unclassified		0	0	0		0	0	0		0	0.000806595	0		0.0120553	0	0.00320123		0	0	0		0	0	0.000724869
		iii1-8			0	0	0		0	0	0		0	0.000806595	0		0.0120553	0	0.00320123		0	0	0		0	0	0.000724869
					0	0	0		0	0	0		0	0	0		0.00301382	0	0		0	0	0		0	0	0
				unclassified	0	0	0		0	0	0		0	0	0		0.00301382	0	0		0	0	0		0	0	0
			unclassified		0	0	0		0	0	0		0	0	0		0.00301382	0	0		0	0	0		0	0	0
		NKB17			0	0	0		0	0	0		0	0	0		0.00301382	0	0		0	0	0		0	0	0
					0	0	0		0	0	0		0	0	0		0.00150691	0	0		0	0	0		0	0	0
				unclassified	0	0	0		0	0	0		0	0	0		0.00150691	0	0		0	0	0		0	0	0
			unclassified		0	0	0		0	0	0		0	0	0		0.00150691	0	0		0	0	0		0	0	0
		NS72			0	0	0		0	0	0		0	0	0		0.00150691	0	0		0	0	0		0	0	0
					0	0	0		0	0	0		0	0.000806595	0.000802143		0	0	0		0	0	0		0	0	0
				unclassified	0	0	0		0	0	0		0	0.000806595	0.000802143		0	0	0		0	0	0		0	0	0
			unclassified		0	0	0		0	0	0		0	0.000806595	0.000802143		0	0	0		0	0	0		0	0	0
		SJA-36			0	0	0		0	0	0		0	0.000806595	0.000802143		0	0	0		0	0	0		0	0	0
					0	0	0		0.0015155	0	0		0	0	0		0.00452073	0	0.00160061		0	0	0		0	0	0
				unclassified	0	0	0		0.0015155	0	0		0	0	0		0.00452073	0	0.00160061		0	0	0		0	0	0
			unclassified		0	0	0		0.0015155	0	0		0	0	0		0.00452073	0	0.00160061		0	0	0		0	0	0
		Sva0725			0	0	0		0.0015155	0	0		0	0	0		0.00452073	0	0.00160061		0	0	0		0	0	0
					0	0	0		0	0	0		0	0	0		0.00150691	0	0		0	0	0		0	0	0
				unclassified	0	0	0		0	0	0		0	0	0		0.00150691	0	0		0	0	0		0	0	0
			unclassified		0	0	0		0	0	0		0	0	0		0.00150691	0	0		0	0	0		0	0	0
		unclassified			0	0	0		0	0	0		0	0	0		0.00150691	0	0		0	0	0		0	0	0
	Holophagae				0.00321523	0.00459798	0.0180857		0.0015155	0	0.00329669		0.756671	2.31573	0.25829		0.123567	0.599436	0.280108		0.284782	0.916653	0.19537		0.0243002	0.270872	0.0304445
					0	0.000766331	0		0.0015155	0	0		0	0.000806595	0.000802143		0.0256175	0.00125932	0.00640246		0.000830268	0	0		0	0	0
				unclassified	0	0.000766331	0		0.0015155	0	0		0	0.000806595	0.000802143		0.0256175	0.00125932	0.00640246		0.000830268	0	0		0	0	0
			unclassified		0	0.000766331	0		0.0015155	0	0		0	0.000806595	0.000802143		0.0256175	0.00125932	0.00640246		0.000830268	0	0		0	0	0
		unclassified			0	0.000766331	0		0.0015155	0	0		0	0.000806595	0.000802143		0.0256175	0.00125932	0.00640246		0.000830268	0	0		0	0	0
	RB25				0	0.000766331	0		0.0015155	0	0		0	0.000806595	0.000802143		0.0256175	0.00125932	0.00640246		0.000830268	0	0		0	0	0
					0	0	0.000861223		0.00303099	0	0		0	0.00241978	0		0.0105484	0	0.00480184		0	0.00880627	0.00476512		0.000900009	0.00936525	0.00144974
				unclassified	0	0	0.000861223		0.00303099	0	0		0	0.00241978	0		0.0105484	0	0.00480184		0	0.00880627	0.00476512		0.000900009	0.00936525	0.00144974
			unclassified		0	0	0.000861223		0.00303099	0	0		0	0.00241978	0		0.0105484	0	0.00480184		0	0.00880627	0.00476512		0.000900009	0.00936525	0.00144974
		unclassified			0	0	0.000861223		0.00303099	0	0		0	0.00241978	0		0.0105484	0	0.00480184		0	0.00880627	0.00476512		0.000900009	0.00936525	0.00144974
	unclassified				0	0	0.000861223		0.00303099	0	0		0	0.00241978	0		0.0105484	0	0.00480184		0	0.00880627	0.00476512		0.000900009	0.00936525	0.00144974
Acidobacteria					0.0755578	0.105754	0.597688		0.333409	0.197555	0.0609887		0.932233	2.49722	0.326472		0.762496	0.817298	1.00038		0.522239	1.77727	0.819601		0.241202	0.917795	0.904636
					0	0	0		0	0	0		0	0	0		0	0	0.00160061		0	0	0		0.00180002	0	0
				Ilumatobacter	0	0	0		0	0	0		0	0	0		0	0	0.00160061		0	0	0		0.00180002	0	0
					0	0	0		0	0	0		0.000877809	0	0		0	0	0		0.000830268	0	0		0.00540005	0	0
				marine_group	0	0	0		0	0	0		0.000877809	0	0		0	0	0		0.000830268	0	0		0.00540005	0	0
					0	0	0		0	0	0		0	0	0		0.00301382	0	0		0.0024908	0	0		0	0	0
				unclassified	0	0	0		0	0	0		0	0	0		0.00301382	0	0		0.0024908	0	0		0	0	0
					0	0	0		0	0	0		0	0	0		0.00301382	0	0		0.000830268	0	0		0	0	0
				uncultured_1	0	0	0		0	0	0		0	0	0		0.00301382	0	0		0.000830268	0	0		0	0	0
					0	0	0		0	0	0		0	0	0		0	0	0.00160061		0	0	0		0	0	0
				uncultured_2	0	0	0		0	0	0		0	0	0		0	0	0.00160061		0	0	0		0	0	0
					0	0	0		0	0	0		0	0	0		0.00150691	0	0		0	0	0		0.00360004	0	0
				uncultured_3	0	0	0		0	0	0		0	0	0		0.00150691	0	0		0	0	0		0.00360004	0	0
					0	0	0		0	0	0		0	0	0		0.00301382	0	0		0.00332107	0	0		0.00180002	0	0
				uncultured_4	0	0	0		0	0	0		0	0	0		0.00301382	0	0		0.00332107	0	0		0.00180002	0	0
					0	0.000766331	0		0	0	0		0	0	0		0.00452073	0	0		0	0	0		0	0	0
				uncultured_5	0	0.000766331	0		0	0	0		0	0	0		0.00452073	0	0		0	0	0		0	0	0
					0	0	0		0	0.00132587	0		0	0	0		0	0	0		0.000830268	0	0		0	0	0
				Ferrimicrobium	0	0	0		0	0.00132587	0		0	0	0		0	0	0		0.000830268	0	0		0	0	0
					0	0	0		0.0015155	0.00265175	0		0	0	0		0	0	0		0	0.00080057	0		0	0	0
				unclassified	0	0	0		0.0015155	0.00265175	0		0	0	0		0	0	0		0	0.00080057	0		0	0	0
			Acidimicrobiaceae		0	0.000766331	0		0.0015155	0.00397762	0		0.000877809	0	0		0.0150691	0	0.00320123		0.00830268	0.00080057	0		0.0126001	0	0
					0.00160761	0	0.000861223		0	0	0		0	0	0		0	0	0		0	0	0		0.00360004	0	0
				Candidatus_Microthrix	0.00160761	0	0.000861223		0	0	0		0	0	0		0	0	0		0	0	0		0.00360004	0	0
			Candidatus_Microthrix		0.00160761	0	0.000861223		0	0	0		0	0	0		0	0	0		0	0	0		0.00360004	0	0
					0	0	0		0	0	0		0	0	0		0.00150691	0	0.00320123		0.000830268	0	0		0.000900009	0	0
				Iamia	0	0	0		0	0	0		0	0	0		0.00150691	0	0.00320123		0.000830268	0	0		0.000900009	0	0
			Iamiaceae		0	0	0		0	0	0		0	0	0		0.00150691	0	0.00320123		0.000830268	0	0		0.000900009	0	0
					0.00160761	0.00153266	0		0	0.00132587	0		0	0.00241978	0.000802143		0.00301382	0	0.00480184		0.000830268	0	0.00158837		0	0	0
				unclassified	0.00160761	0.00153266	0		0	0.00132587	0		0	0.00241978	0.000802143		0.00301382	0	0.00480184		0.000830268	0	0.00158837		0	0	0
			marine_group_1		0.00160761	0.00153266	0		0	0.00132587	0		0	0.00241978	0.000802143		0.00301382	0	0.00480184		0.000830268	0	0.00158837		0	0	0
					0	0	0		0	0	0.00164834		0	0	0		0.0210967	0	0.0128049		0	0	0		0.000900009	0	0.000724869
				unclassified	0	0	0		0	0	0.00164834		0	0	0		0.0210967	0	0.0128049		0	0	0		0.000900009	0	0.000724869
			marine_group_2		0	0	0		0	0	0.00164834		0	0	0		0.0210967	0	0.0128049		0	0	0		0.000900009	0	0.000724869
					0	0.000766331	0		0.0287944	0.010607	0.00329669		0.000877809	0.000806595	0		0.0406865	0.00125932	0.0160061		0.0224172	0.00080057	0		0.00540005	0.00216121	0
				unclassified	0	0.000766331	0		0.0287944	0.010607	0.00329669		0.000877809	0.000806595	0		0.0406865	0.00125932	0.0160061		0.0224172	0.00080057	0		0.00540005	0.00216121	0
			unclassified		0	0.000766331	0		0.0287944	0.010607	0.00329669		0.000877809	0.000806595	0		0.0406865	0.00125932	0.0160061		0.0224172	0.00080057	0		0.00540005	0.00216121	0
					0	0	0		0	0	0		0	0	0		0.00150691	0	0		0	0	0		0	0	0
				unclassified	0	0	0		0	0	0		0	0	0		0.00150691	0	0		0	0	0		0	0	0
			uncultured_1		0	0	0		0	0	0		0	0	0		0.00150691	0	0		0	0	0		0	0	0
					0	0	0		0	0	0		0	0	0		0	0	0		0	0	0		0.00360004	0.000720404	0
				unclassified	0	0	0		0	0	0		0	0	0		0	0	0		0	0	0		0.00360004	0.000720404	0
			uncultured_2		0	0	0		0	0	0		0	0	0		0	0	0		0	0	0		0.00360004	0.000720404	0
					0	0	0		0.0015155	0	0		0	0	0		0	0	0.00160061		0.000830268	0	0		0	0	0
				unclassified	0	0	0		0.0015155	0	0		0	0	0		0	0	0.00160061		0.000830268	0	0		0	0	0
			uncultured_3		0	0	0		0.0015155	0	0		0	0	0		0	0	0.00160061		0.000830268	0	0		0	0	0
					0	0	0		0	0	0		0	0	0		0.00452073	0.00125932	0		0.00166054	0	0.000794187		0.000900009	0	0
				unclassified	0	0	0		0	0	0		0	0	0		0.00452073	0.00125932	0		0.00166054	0	0.000794187		0.000900009	0	0
			uncultured_4		0	0	0		0	0	0		0	0	0		0.00452073	0.00125932	0		0.00166054	0	0.000794187		0.000900009	0	0
					0	0	0		0.0015155	0	0		0	0	0		0.00301382	0	0		0	0	0		0	0	0
				unclassified	0	0	0		0.0015155	0	0		0	0	0		0.00301382	0	0		0	0	0		0	0	0
			uncultured_5		0	0	0		0.0015155	0	0		0	0	0		0.00301382	0	0		0	0	0		0	0	0
					0.00482284	0.00153266	0.000861223		0.0818368	0.0291692	0.00329669		0.00263343	0.000806595	0.00160429		0.0195898	0	0.0112043		0.09299	0.00640456	0.00158837		0.0225002	0.00144081	0.000724869
				unclassified	0.00482284	0.00153266	0.000861223		0.0818368	0.0291692	0.00329669		0.00263343	0.000806595	0.00160429		0.0195898	0	0.0112043		0.09299	0.00640456	0.00158837		0.0225002	0.00144081	0.000724869
			uncultured_6		0.00482284	0.00153266	0.000861223		0.0818368	0.0291692	0.00329669		0.00263343	0.000806595	0.00160429		0.0195898	0	0.0112043		0.09299	0.00640456	0.00158837		0.0225002	0.00144081	0.000724869
		Acidimicrobiales			0.00803807	0.00459798	0.00172245		0.115178	0.0450797	0.00824171		0.00438904	0.00403297	0.00240643		0.110004	0.00251864	0.0528203		0.127861	0.0080057	0.00397093		0.0504005	0.00432242	0.00144974
					0	0.000766331	0		0	0	0.00164834		0	0	0		0.00602764	0	0.00640246		0.000830268	0	0		0.00720007	0.000720404	0
				Acidimicrobineae	0	0.000766331	0		0	0	0.00164834		0	0	0		0.00602764	0	0.00640246		0.000830268	0	0		0.00720007	0.000720404	0
			Acidimicrobiales		0	0.000766331	0		0	0	0.00164834		0	0	0		0.00602764	0	0.00640246		0.000830268	0	0		0.00720007	0.000720404	0
		Acidimicrobidae			0	0.000766331	0		0	0	0.00164834		0	0	0		0.00602764	0	0.00640246		0.000830268	0	0		0.00720007	0.000720404	0
					0.0321523	0.0099623	0.00430611		1.01084	0.385829	0.0494503		0.0333567	0.000806595	0.005615		0.00452073	0	0.00160061		0.909144	0.0464331	0.0158837		0.0216002	0.00216121	0.00289948
				Acidothermus	0.0321523	0.0099623	0.00430611		1.01084	0.385829	0.0494503		0.0333567	0.000806595	0.005615		0.00452073	0	0.00160061		0.909144	0.0464331	0.0158837		0.0216002	0.00216121	0.00289948
			Acidothermaceae		0.0321523	0.0099623	0.00430611		1.01084	0.385829	0.0494503		0.0333567	0.000806595	0.005615		0.00452073	0	0.00160061		0.909144	0.0464331	0.0158837		0.0216002	0.00216121	0.00289948
					0.00401903	0.00842964	0.031004		0.00303099	0.0119329	0.0247251		0	0.000806595	0.00721929		0	0.00251864	0.0272104		0	0.0128091	0.00238256		0	0.00144081	0.016672
				Actinomyces_2	0.00401903	0.00842964	0.031004		0.00303099	0.0119329	0.0247251		0	0.000806595	0.00721929		0	0.00251864	0.0272104		0	0.0128091	0.00238256		0	0.00144081	0.016672
					0	0	0.0111959		0	0	0		0	0	0.000802143		0	0	0		0	0	0		0	0.00288162	0.00144974
				Actinomyces_3	0	0	0.0111959		0	0	0		0	0	0.000802143		0	0	0		0	0	0		0	0.00288162	0.00144974
					0	0	0.00258367		0.00757748	0.021214	0.0329669		0	0	0		0	0	0.00480184		0	0.00160114	0		0	0.000720404	0.0318942
				unclassified	0	0	0.00258367		0.00757748	0.021214	0.0329669		0	0	0		0	0	0.00480184		0	0.00160114	0		0	0.000720404	0.0318942
			Actinomycetaceae		0.00401903	0.00842964	0.0447836		0.0106085	0.0331468	0.057692		0	0.000806595	0.00802143		0	0.00251864	0.0320123		0	0.0144103	0.00238256		0	0.00504283	0.0500159
					0	0.000766331	0		0.00303099	0	0		0	0	0		0	0	0		0.0290594	0	0		0	0	0.00144974
				Actinospica	0	0.000766331	0		0.00303099	0	0		0	0	0		0	0	0		0.0290594	0	0		0	0	0.00144974
			Actinospicaceae		0	0.000766331	0		0.00303099	0	0		0	0	0		0	0	0		0.0290594	0	0		0	0	0.00144974
					0	0	0		0	0	0		0	0	0		0.00150691	0	0		0	0	0		0	0	0
				Actinokineospora_1	0	0	0		0	0	0		0	0	0		0.00150691	0	0		0	0	0		0	0	0
					0	0	0		0	0	0		0	0	0		0	0	0		0	0	0		0	0	0
				Lechevalieria_1	0	0	0		0	0	0		0	0	0		0	0	0		0	0	0		0	0	0
					0	0	0		0	0	0		0	0	0		0.00150691	0	0		0	0	0		0	0	0
				Lechevalieria_3	0	0	0		0	0	0		0	0	0		0.00150691	0	0		0	0	0		0	0	0
					0	0	0		0	0	0		0	0	0		0	0	0		0.0157751	0.00240171	0		0.000900009	0	0
				unclassified	0	0	0		0	0	0		0	0	0		0	0	0		0.0157751	0.00240171	0		0.000900009	0	0
			Actinosynnemataceae		0	0	0		0	0	0		0	0	0		0.00301382	0	0		0.0157751	0.00240171	0		0.000900009	0	0
					0.000803807	0	0.000861223		0	0	0		0	0	0		0	0	0		0	0	0.000794187		0	0	0
				Salana	0.000803807	0	0.000861223		0	0	0		0	0	0		0	0	0		0	0	0.000794187		0	0	0
					0	0	0		0	0	0		0	0	0		0	0	0		0	0	0		0	0	0
				unclassified	0	0	0		0	0	0		0	0	0		0	0	0		0	0	0		0	0	0
			Beutenbergiaceae		0.000803807	0	0.000861223		0	0	0		0	0	0		0	0	0		0	0	0.000794187		0	0	0
					0	0	0		0	0	0		0.000877809	0	0		0.00150691	0.00125932	0		0.000830268	0	0		0	0	0
				Brevibacterium	0	0	0		0	0	0		0.000877809	0	0		0.00150691	0.00125932	0		0.000830268	0	0		0	0	0
			Brevibacteriaceae		0	0	0		0	0	0		0.000877809	0	0		0.00150691	0.00125932	0		0.000830268	0	0		0	0	0
					0	0	0		0.00303099	0.00132587	0		0	0	0		0	0	0		0	0	0		0	0	0
				Catenulispora	0	0	0		0.00303099	0.00132587	0		0	0	0		0	0	0		0	0	0		0	0	0
			Catenulisporaceae		0	0	0		0.00303099	0.00132587	0		0	0	0		0	0	0		0	0	0		0	0	0
					0	0	0		0	0	0		0	0	0		0	0	0.00320123		0.0024908	0	0		0.000900009	0	0
				Actinotalea	0	0	0		0	0	0		0	0	0		0	0	0.00320123		0.0024908	0	0		0.000900009	0	0
					0.00482284	0.00153266	0.00430611		0.112147	0.0344727	0.00329669		0	0	0		0	0	0		0.00996322	0.00080057	0.00714768		0.0234002	0.000720404	0
				Cellulomonas_1	0.00482284	0.00153266	0.00430611		0.112147	0.0344727	0.00329669		0	0	0		0	0	0		0.00996322	0.00080057	0.00714768		0.0234002	0.000720404	0
					0	0	0		0	0	0		0	0	0		0	0	0		0	0	0		0	0	0.000724869
				Cellulomonas_2	0	0	0		0	0	0		0	0	0		0	0	0		0	0	0		0	0	0.000724869
					0	0	0		0	0	0		0	0	0		0	0	0		0.00332107	0	0		0.00450005	0	0
				Oerskovia	0	0	0		0	0	0		0	0	0		0	0	0		0.00332107	0	0		0.00450005	0	0
					0	0	0.00172245		0	0	0		0	0	0		0	0	0		0.0166054	0.00160114	0.00397093		0.0198002	0.00144081	0
				unclassified	0	0	0.00172245		0	0	0		0	0	0		0	0	0		0.0166054	0.00160114	0.00397093		0.0198002	0.00144081	0
			Cellulomonadaceae		0.00482284	0.00153266	0.00602856		0.112147	0.0344727	0.00329669		0	0	0		0	0	0.00320123		0.0323805	0.00240171	0.0111186		0.0486005	0.00216121	0.000724869
					0.000803807	0	0.00172245		0	0	0		0.00790028	0	0.000802143		0.00452073	0	0.00160061		0	0	0		0.000900009	0	0.000724869
				Corynebacterium_1	0.000803807	0	0.00172245		0	0	0		0.00790028	0	0.000802143		0.00452073	0	0.00160061		0	0	0		0.000900009	0	0.000724869
					0	0	0.000861223		0	0	0		0	0	0		0	0	0		0	0	0		0	0	0
				Corynebacterium_4	0	0	0.000861223		0	0	0		0	0	0		0	0	0		0	0	0		0	0	0
					0	0	0.000861223		0.0015155	0	0		0.00263343	0	0		0	0	0		0	0.00080057	0		0	0	0
				unclassified	0	0	0.000861223		0.0015155	0	0		0.00263343	0	0		0	0	0		0	0.00080057	0		0	0	0
					0	0	0		0	0	0		0	0	0		0	0	0		0	0	0		0.00540005	0	0
				uncultured_1	0	0	0		0	0	0		0	0	0		0	0	0		0	0	0		0.00540005	0	0
					0	0	0		0	0	0		0.00263343	0	0.000802143		0	0	0		0	0.00080057	0.000794187		0.00180002	0	0
				uncultured_2	0	0	0		0	0	0		0.00263343	0	0.000802143		0	0	0		0	0.00080057	0.000794187		0.00180002	0	0
			Corynebacteriaceae		0.000803807	0	0.00344489		0.0015155	0	0		0.0131671	0	0.00160429		0.00452073	0	0.00160061		0	0.00160114	0.000794187		0.00810008	0	0.000724869
					0	0	0		0	0	0		0	0	0		0	0	0		0.000830268	0	0		0	0	0
				unclassified	0	0	0		0	0	0		0	0	0		0	0	0		0.000830268	0	0		0	0	0
			Corynebacterineae		0	0	0		0	0	0		0	0	0		0	0	0		0.000830268	0	0		0	0	0
					0	0	0.000861223		0	0	0		0	0	0		0	0	0		0.000830268	0	0		0.00180002	0	0
				unclassified	0	0	0.000861223		0	0	0		0	0	0		0	0	0		0.000830268	0	0		0.00180002	0	0
			Demequina		0	0	0.000861223		0	0	0		0	0	0		0	0	0		0.000830268	0	0		0.00180002	0	0
					0	0	0		0	0	0		0	0	0		0	0	0		0.000830268	0	0		0.000900009	0	0
				Brachybacterium	0	0	0		0	0	0		0	0	0		0	0	0		0.000830268	0	0		0.000900009	0	0
			Dermabacteraceae		0	0	0		0	0	0		0	0	0		0	0	0		0.000830268	0	0		0.000900009	0	0
					0	0	0		0	0	0		0	0	0		0	0	0		0	0	0		0	0	0
				Demetria	0	0	0		0	0	0		0	0	0		0	0	0		0	0	0		0	0	0
					0	0	0		0	0	0		0	0	0		0.00150691	0	0		0	0	0		0	0	0
				Dermacoccus	0	0	0		0	0	0		0	0	0		0.00150691	0	0		0	0	0		0	0	0
					0	0	0		0	0	0		0	0	0		0	0	0		0.00498161	0	0		0	0	0
				unclassified	0	0	0		0	0	0		0	0	0		0	0	0		0.00498161	0	0		0	0	0
			Dermacoccaceae		0	0	0		0	0	0		0	0	0		0.00150691	0	0		0.00498161	0	0		0	0	0
					0.00160761	0	0.0120571		0.0212169	0.00928111	0.00494503		0.000877809	0.000806595	0.00160429		0.00602764	0	0.00160061		0.0904992	0.00320228	0.00397093		0.0360004	0.00360202	0.00144974
				Frankia	0.00160761	0	0.0120571		0.0212169	0.00928111	0.00494503		0.000877809	0.000806595	0.00160429		0.00602764	0	0.00160061		0.0904992	0.00320228	0.00397093		0.0360004	0.00360202	0.00144974
			Frankiaceae		0.00160761	0	0.0120571		0.0212169	0.00928111	0.00494503		0.000877809	0.000806595	0.00160429		0.00602764	0	0.00160061		0.0904992	0.00320228	0.00397093		0.0360004	0.00360202	0.00144974
					0	0	0		0	0	0		0	0	0		0	0	0.00160061		0	0	0		0	0	0
				Actinotelluria_sp_a	0	0	0		0	0	0		0	0	0		0	0	0.00160061		0	0	0		0	0	0
					0	0	0		0.00757748	0.00397762	0		0	0	0		0	0.00125932	0		0	0	0		0.000900009	0	0
				Blastococcus_2	0	0	0		0.00757748	0.00397762	0		0	0	0		0	0.00125932	0		0	0	0		0.000900009	0	0
					0	0	0		0	0.00132587	0		0	0	0		0	0	0		0	0	0		0	0	0
				Blastococcus_3	0	0	0		0	0.00132587	0		0	0	0		0	0	0		0	0	0		0	0	0
					0	0	0		0	0	0.0164834		0	0	0		0	0	0		0	0	0		0	0	0
				Blastococcus_5	0	0	0		0	0	0.0164834		0	0	0		0	0	0		0	0	0		0	0	0
					0	0	0		0.015155	0.00265175	0		0	0	0		0.00452073	0	0.00800307		0	0	0		0	0	0.000724869
				Geodermatophilus	0	0	0		0.015155	0.00265175	0		0	0	0		0.00452073	0	0.00800307		0	0	0		0	0	0.000724869
					0	0	0		0.00606198	0.00662937	0		0	0	0		0.00602764	0	0.00160061		0.000830268	0	0		0	0	0
				Modestobacter	0	0	0		0.00606198	0.00662937	0		0	0	0		0.00602764	0	0.00160061		0.000830268	0	0		0	0	0
					0	0	0		0.00454649	0.00265175	0.00329669		0	0	0		0.00452073	0	0.00320123		0	0	0		0	0	0
				unclassified	0	0	0		0.00454649	0.00265175	0.00329669		0	0	0		0.00452073	0	0.00320123		0	0	0		0	0	0
					0	0	0		0	0	0		0	0	0		0	0	0		0.00332107	0.00080057	0		0	0	0
				uncultured	0	0	0		0	0	0		0	0	0		0	0	0		0.00332107	0.00080057	0		0	0	0
			Geodermatophilaceae		0	0	0		0.0333409	0.0172364	0.0197801		0	0	0		0.0150691	0.00125932	0.0144055		0.00415134	0.00080057	0		0.000900009	0	0.000724869
					0	0	0		0	0	0		0	0	0		0	0	0		0.000830268	0	0		0	0	0
				Glycomyces	0	0	0		0	0	0		0	0	0		0	0	0		0.000830268	0	0		0	0	0
			Glycomycetaceae		0	0	0		0	0	0		0	0	0		0	0	0		0.000830268	0	0		0	0	0
					0	0	0		0	0	0		0	0	0		0	0	0		0	0	0		0	0	0
				Humihabitans	0	0	0		0	0	0		0	0	0		0	0	0		0	0	0		0	0	0
					0	0	0		0.0015155	0	0		0	0	0		0.00150691	0	0		0	0	0		0	0	0
				Janibacter	0	0	0		0.0015155	0	0		0	0	0		0.00150691	0	0		0	0	0		0	0	0
					0	0	0		0	0	0		0	0	0		0	0	0		0.000830268	0	0		0	0	0
				Lapillicoccus	0	0	0		0	0	0		0	0	0		0	0	0		0.000830268	0	0		0	0	0
					0	0	0		0	0	0		0	0	0		0.00452073	0	0		0	0.00080057	0		0	0	0
				Oryzihumus	0	0	0		0	0	0		0	0	0		0.00452073	0	0		0	0.00080057	0		0	0	0
					0	0	0		0	0	0		0	0	0		0	0	0		0	0	0		0.00270003	0	0
				Physiococcus	0	0	0		0	0	0		0	0	0		0	0	0		0	0	0		0.00270003	0	0
					0	0	0		0.0106085	0.00132587	0		0	0.000806595	0		0	0	0		0	0	0		0	0	0.000724869
				Terrabacter	0	0	0		0.0106085	0.00132587	0		0	0.000806595	0		0	0	0		0	0	0		0	0	0.000724869
					0	0	0		0	0	0		0	0	0		0	0	0		0	0	0		0	0	0
				Terracoccus_sp_a	0	0	0		0	0	0		0	0	0		0	0	0		0	0	0		0	0	0
					0	0	0		0.00303099	0	0.00164834		0	0.000806595	0		0.00602764	0	0.00320123		0.0199264	0	0		0.000900009	0	0
				unclassified	0	0	0		0.00303099	0	0.00164834		0	0.000806595	0		0.00602764	0	0.00320123		0.0199264	0	0		0.000900009	0	0
			Intrasporangiaceae		0	0	0		0.015155	0.00132587	0.00164834		0	0.00161319	0		0.0120553	0	0.00320123		0.0207567	0.00080057	0		0.00360004	0	0.000724869
					0	0	0		0	0	0		0	0	0		0	0	0		0	0	0		0.00180002	0	0.000724869
				Jonesia	0	0	0		0	0	0		0	0	0		0	0	0		0	0	0		0.00180002	0	0.000724869
			Jonesiaceae		0	0	0		0	0	0		0	0	0		0	0	0		0	0	0		0.00180002	0	0.000724869
					0	0	0		0	0	0		0	0	0		0.00150691	0	0.00160061		0	0	0		0.00180002	0	0
				Kineosporia	0	0	0		0	0	0		0	0	0		0.00150691	0	0.00160061		0	0	0		0.00180002	0	0
					0	0	0		0	0.00265175	0		0	0	0		0	0	0.00160061		0.00166054	0	0		0.00180002	0	0
				Quadrisphaera	0	0	0		0	0.00265175	0		0	0	0		0	0	0.00160061		0.00166054	0	0		0.00180002	0	0
					0	0	0		0.00303099	0.00132587	0		0	0	0		0	0	0		0	0	0		0	0	0
				unclassified	0	0	0		0.00303099	0.00132587	0		0	0	0		0	0	0		0	0	0		0	0	0
			Kineosporiaceae		0	0	0		0.00303099	0.00397762	0		0	0	0		0.00150691	0	0.00320123		0.00166054	0	0		0.00360004	0	0
					0	0	0		0	0	0		0	0	0		0	0	0		0.00415134	0	0		0.0153002	0.000720404	0
				Agromyces_2	0	0	0		0	0	0		0	0	0		0	0	0		0.00415134	0	0		0.0153002	0.000720404	0
					0	0	0		0	0	0		0	0	0		0.00301382	0	0.00160061		0	0	0		0	0	0
				Candidatus_Aquiluna	0	0	0		0	0	0		0	0	0		0.00301382	0	0.00160061		0	0	0		0	0	0
					0	0	0		0	0	0		0	0	0		0	0	0		0	0	0		0.000900009	0	0
				Clavibacter	0	0	0		0	0	0		0	0	0		0	0	0		0	0	0		0.000900009	0	0
					0	0	0		0	0	0		0	0	0		0	0	0		0	0	0		0.000900009	0	0
				Cryobacterium_1	0	0	0		0	0	0		0	0	0		0	0	0		0	0	0		0.000900009	0	0
					0.0233104	0.00919597	0.000861223		0.0015155	0	0		0.0526685	0.00887254	0.0288772		0.00904146	0.00251864	0.00480184		0.537184	0.0264188	0.00635349		0.168302	0.0216121	0.00434921
				Curtobacterium	0.0233104	0.00919597	0.000861223		0.0015155	0	0		0.0526685	0.00887254	0.0288772		0.00904146	0.00251864	0.00480184		0.537184	0.0264188	0.00635349		0.168302	0.0216121	0.00434921
					0	0	0		0	0	0		0	0	0		0	0	0		0	0	0		0.00180002	0	0
				Frigoribacterium_1	0	0	0		0	0	0		0	0	0		0	0	0		0	0	0		0.00180002	0	0
					0	0	0		0	0	0		0	0	0		0	0	0		0	0	0		0.00450005	0	0
				Frondihabitans	0	0	0		0	0	0		0	0	0		0	0	0		0	0	0		0.00450005	0	0
					0	0.000766331	0		0	0	0		0	0	0		0	0	0		0.00415134	0.00080057	0		0.000900009	0	0
				Humibacter_albus	0	0.000766331	0		0	0	0		0	0	0		0	0	0		0.00415134	0.00080057	0		0.000900009	0	0
					0	0.000766331	0.000861223		0.0015155	0.00132587	0		0	0	0.00160429		0	0	0		0.00415134	0.00160114	0		0.00180002	0	0
				Leifsonia_1	0	0.000766331	0.000861223		0.0015155	0.00132587	0		0	0	0.00160429		0	0	0		0.00415134	0.00160114	0		0.00180002	0	0
					0	0	0		0	0	0		0	0	0		0	0	0		0.000830268	0	0		0.00180002	0	0
				Leifsonia_7	0	0	0		0	0	0		0	0	0		0	0	0		0.000830268	0	0		0.00180002	0	0
					0	0	0		0.0015155	0	0		0	0	0		0	0	0		0.000830268	0	0		0	0	0
				Leucobacter	0	0	0		0.0015155	0	0		0	0	0		0	0	0		0.000830268	0	0		0	0	0
					0	0	0		0	0	0		0	0.000806595	0		0	0	0		0.000830268	0	0		0.000900009	0	0
				Microbacterium	0	0	0		0	0	0		0	0.000806595	0		0	0	0		0.000830268	0	0		0.000900009	0	0
					0	0	0		0	0	0		0	0	0		0	0	0		0	0	0		0	0	0
				Microterricola_viridarii	0	0	0		0	0	0		0	0	0		0	0	0		0	0	0		0	0	0
					0	0	0		0	0	0		0	0	0		0	0	0		0	0	0		0	0	0
				Phycicola	0	0	0		0	0	0		0	0	0		0	0	0		0	0	0		0	0	0
					0	0	0		0	0	0		0	0	0		0	0	0		0.133673	0.00960684	0.000794187		0.00360004	0.00216121	0
				Pseudoclavibacter_1	0	0	0		0	0	0		0	0	0		0	0	0		0.133673	0.00960684	0.000794187		0.00360004	0.00216121	0
					0.00241142	0	0		0.0166705	0.010607	0		0.00263343	0.000806595	0.000802143		0.0180829	0	0.00640246		0.644288	0.0344245	0.0142954		0.0801008	0.00216121	0.00217461
				unclassified	0.00241142	0	0		0.0166705	0.010607	0		0.00263343	0.000806595	0.000802143		0.0180829	0	0.00640246		0.644288	0.0344245	0.0142954		0.0801008	0.00216121	0.00217461
					0	0	0		0	0	0		0	0	0		0	0	0		0.00581188	0	0		0.00270003	0.000720404	0
				uncultured_1	0	0	0		0	0	0		0	0	0		0	0	0		0.00581188	0	0		0.00270003	0.000720404	0
					0	0	0		0	0	0		0	0	0.000802143		0.00301382	0	0		0.0024908	0	0		0.0099001	0.000720404	0
				uncultured_2	0	0	0		0	0	0		0	0	0.000802143		0.00301382	0	0		0.0024908	0	0		0.0099001	0.000720404	0
			Microbacteriaceae		0.0257218	0.0107286	0.00172245		0.0212169	0.0119329	0		0.055302	0.0104857	0.0320857		0.033152	0.00251864	0.0128049		1.33839	0.0728519	0.021443		0.293403	0.0280958	0.00652382
					0	0	0		0	0	0		0	0	0		0	0	0		0	0	0		0	0	0
				Arhtrobacter_12	0	0	0		0	0	0		0	0	0		0	0	0		0	0	0		0	0	0
					0	0	0		0	0	0		0	0	0		0	0	0		0.000830268	0	0		0	0	0
				Arthrobacter_10	0	0	0		0	0	0		0	0	0		0	0	0		0.000830268	0	0		0	0	0
					0	0	0		0.0015155	0	0		0	0	0		0	0	0		0	0	0		0	0	0
				Arthrobacter_11	0	0	0		0.0015155	0	0		0	0	0		0	0	0		0	0	0		0	0	0
					0	0	0		0	0	0		0	0	0		0.00301382	0	0.00160061		0	0	0		0	0	0
				Arthrobacter_14	0	0	0		0	0	0		0	0	0		0.00301382	0	0.00160061		0	0	0		0	0	0
					0	0	0		0.0015155	0	0.00329669		0	0	0		0.00452073	0	0.00160061		0	0	0		0.000900009	0	0
				Arthrobacter_17	0	0	0		0.0015155	0	0.00329669		0	0	0		0.00452073	0	0.00160061		0	0	0		0.000900009	0	0
					0	0	0		0.00757748	0	0.00164834		0	0	0		0	0	0		0	0	0		0	0	0
				Arthrobacter_18	0	0	0		0.00757748	0	0.00164834		0	0	0		0	0	0		0	0	0		0	0	0
					0	0	0		0.00454649	0	0		0	0	0		0	0	0		0	0	0		0.00180002	0	0
				Arthrobacter_21	0	0	0		0.00454649	0	0		0	0	0		0	0	0		0	0	0		0.00180002	0	0
					0	0	0		0	0	0		0	0	0		0	0	0		0	0	0		0	0	0
				Arthrobacter_nasiphocae	0	0	0		0	0	0		0	0	0		0	0	0		0	0	0		0	0	0
					0	0	0		0	0	0		0	0	0		0	0	0		0.000830268	0	0		0	0	0
				Citricoccus	0	0	0		0	0	0		0	0	0		0	0	0		0.000830268	0	0		0	0	0
					0	0	0		0	0	0		0	0	0		0	0	0.00160061		0	0	0		0	0	0
				Kocuria_1	0	0	0		0	0	0		0	0	0		0	0	0.00160061		0	0	0		0	0	0
					0	0	0		0	0	0		0	0	0		0.0120553	0	0		0	0	0		0.00180002	0	0
				Micrococcus_1	0	0	0		0	0	0		0	0	0		0.0120553	0	0		0	0	0		0.00180002	0	0
					0	0	0		0	0	0		0.000877809	0	0		0	0	0		0	0	0		0	0	0
				Nesterenkonia	0	0	0		0	0	0		0.000877809	0	0		0	0	0		0	0	0		0	0	0
					0	0	0.14813		0	0	0.00164834		0.00175562	0	0		0	0	0		0	0	0		0	0	0
				Rothia	0	0	0.14813		0	0	0.00164834		0.00175562	0	0		0	0	0		0	0	0		0	0	0
					0	0	0		0.012124	0.00265175	0		0	0	0		0	0	0		0	0	0		0	0	0
				Sinomonas	0	0	0		0.012124	0.00265175	0		0	0	0		0	0	0		0	0	0		0	0	0
					0	0	0.00258367		0.015155	0.00132587	0.00329669		0	0.000806595	0		0.0150691	0	0.00640246		0.00747241	0	0		0.00270003	0.00144081	0
				unclassified	0	0	0.00258367		0.015155	0.00132587	0.00329669		0	0.000806595	0		0.0150691	0	0.00640246		0.00747241	0	0		0.00270003	0.00144081	0
			Micrococcaceae		0	0	0.150714		0.0424339	0.00397762	0.00989006		0.00263343	0.000806595	0		0.0346589	0	0.0112043		0.00913295	0	0		0.00720007	0.00144081	0
					0	0	0		0	0	0		0	0	0		0	0	0		0	0	0		0	0	0
				Bogoriellaceae	0	0	0		0	0	0		0	0	0		0	0	0		0	0	0		0	0	0
					0	0	0		0	0	0		0	0	0		0	0	0		0	0	0		0	0	0
				Ruania	0	0	0		0	0	0		0	0	0		0	0	0		0	0	0		0	0	0
					0	0	0		0	0	0		0	0	0		0	0	0		0	0	0		0	0	0
				unclassified	0	0	0		0	0	0		0	0	0		0	0	0		0	0	0		0	0	0
			Micrococcineae		0	0	0		0	0	0		0	0	0		0	0	0		0	0	0		0	0	0
					0	0	0		0	0	0		0	0	0		0	0	0		0.0265686	0.00080057	0.000794187		0	0	0
				Actinocatenispora	0	0	0		0	0	0		0	0	0		0	0	0		0.0265686	0.00080057	0.000794187		0	0	0
					0	0	0		0	0	0		0	0	0		0	0	0		0	0	0		0	0	0
				Actinoplanes	0	0	0		0	0	0		0	0	0		0	0	0		0	0	0		0	0	0
					0	0	0		0	0.00132587	0.00164834		0	0	0		0	0	0		0	0	0		0.00360004	0	0
				Actinoplanes_1	0	0	0		0	0.00132587	0.00164834		0	0	0		0	0	0		0	0	0		0.00360004	0	0
					0	0	0		0	0	0		0	0	0		0	0	0		0	0	0		0	0	0
				Actinoplanes_4	0	0	0		0	0	0		0	0	0		0	0	0		0	0	0		0	0	0
					0	0	0		0	0	0		0	0	0		0	0	0.00160061		0	0	0		0	0	0
				Actinoplanes_5	0	0	0		0	0	0		0	0	0		0	0	0.00160061		0	0	0		0	0	0
					0	0	0		0	0	0		0	0	0		0	0	0		0	0	0		0.000900009	0	0
				Actinoplanes_6	0	0	0		0	0	0		0	0	0		0	0	0		0	0	0		0.000900009	0	0
					0	0	0		0	0	0		0	0	0		0	0	0		0.0024908	0	0		0.00180002	0	0
				Asanoa	0	0	0		0	0	0		0	0	0		0	0	0		0.0024908	0	0		0.00180002	0	0
					0	0	0		0	0	0		0	0	0		0	0	0		0	0	0		0.000900009	0	0
				Catellatospora	0	0	0		0	0	0		0	0	0		0	0	0		0	0	0		0.000900009	0	0
					0	0.000766331	0		0.0015155	0	0		0	0	0		0.00150691	0	0		0.0149448	0.00160114	0		0	0	0
				Dactylosporangium	0	0.000766331	0		0.0015155	0	0		0	0	0		0.00150691	0	0		0.0149448	0.00160114	0		0	0	0
					0	0	0		0	0	0		0	0	0		0.00150691	0	0		0.000830268	0	0		0	0	0
				Hamadaea	0	0	0		0	0	0		0	0	0		0.00150691	0	0		0.000830268	0	0		0	0	0
					0	0	0		0	0	0		0	0	0		0	0	0.00160061		0	0	0		0	0	0
				Longispora	0	0	0		0	0	0		0	0	0		0	0	0.00160061		0	0	0		0	0	0
					0.000803807	0.000766331	0		0.0015155	0	0		0	0	0		0.00150691	0	0		0.0290594	0	0		0	0	0
				Luedemannella	0.000803807	0.000766331	0		0.0015155	0	0		0	0	0		0.00150691	0	0		0.0290594	0	0		0	0	0
					0	0	0		0.00454649	0	0		0	0	0		0	0	0		0.00166054	0	0.000794187		0	0	0
				Micromonospora	0	0	0		0.00454649	0	0		0	0	0		0	0	0		0.00166054	0	0.000794187		0	0	0
					0	0	0		0	0	0		0	0	0		0	0	0		0.000830268	0	0		0	0	0
				Micromonospora_1	0	0	0		0	0	0		0	0	0		0	0	0		0.000830268	0	0		0	0	0
					0	0	0		0	0	0		0	0	0		0	0	0		0.000830268	0	0		0	0	0
				Micromonospora_4	0	0	0		0	0	0		0	0	0		0	0	0		0.000830268	0	0		0	0	0
					0.000803807	0	0		0.0212169	0.0132587	0		0.000877809	0	0		0	0	0		0.00664215	0.00240171	0.00158837		0.00270003	0	0
				Micromonosporaceae_bacteria_a	0.000803807	0	0		0.0212169	0.0132587	0		0.000877809	0	0		0	0	0		0.00664215	0.00240171	0.00158837		0.00270003	0	0
					0	0	0		0	0	0		0	0	0		0	0	0		0	0	0		0	0	0
				Planosporangium	0	0	0		0	0	0		0	0	0		0	0	0		0	0	0		0	0	0
					0	0	0		0	0	0		0.00175562	0	0		0	0	0		0	0	0		0	0.000720404	0
				Polymorphospora	0	0	0		0	0	0		0.00175562	0	0		0	0	0		0	0	0		0	0.000720404	0
					0	0	0		0	0	0		0	0	0		0	0	0		0	0.00080057	0		0	0	0
				Salinispora	0	0	0		0	0	0		0	0	0		0	0	0		0	0.00080057	0		0	0	0
					0	0	0		0	0	0		0	0	0		0	0	0		0.000830268	0	0		0	0	0
				Stackebrandtia	0	0	0		0	0	0		0	0	0		0	0	0		0.000830268	0	0		0	0	0
					0.0176838	0.00536431	0.000861223		0.0197014	0.00265175	0.00164834		0	0	0		0.0361658	0	0.0368141		0.379433	0.0080057	0.0111186		0.0234002	0.00360202	0.00217461
				unclassified	0.0176838	0.00536431	0.000861223		0.0197014	0.00265175	0.00164834		0	0	0		0.0361658	0	0.0368141		0.379433	0.0080057	0.0111186		0.0234002	0.00360202	0.00217461
					0.00321523	0.00306532	0		0	0	0		0	0	0		0.00150691	0	0		0.012454	0.00160114	0		0.000900009	0.00144081	0
				uncultured	0.00321523	0.00306532	0		0	0	0		0	0	0		0.00150691	0	0		0.012454	0.00160114	0		0.000900009	0.00144081	0
			Micromonosporaceae		0.0225066	0.0099623	0.000861223		0.0484959	0.0172364	0.00329669		0.00263343	0	0		0.0421935	0	0.0400154		0.476574	0.0152108	0.0142954		0.0342003	0.00576323	0.00217461
					0	0	0		0	0	0		0	0	0		0	0	0		0	0	0		0	0	0
				unclassified	0	0	0		0	0	0		0	0	0		0	0	0		0	0	0		0	0	0
			Millisia_brevis		0	0	0		0	0	0		0	0	0		0	0	0		0	0	0		0	0	0
					0.00562665	0	0		0.0833523	0.0437538	0.00329669		0.0658357	0.00887254	0.0304814		0.00904146	0	0.00640246		0.362827	0.0184131	0.00873605		0.107101	0.0158489	0.0130476
				Mycobacterium	0.00562665	0	0		0.0833523	0.0437538	0.00329669		0.0658357	0.00887254	0.0304814		0.00904146	0	0.00640246		0.362827	0.0184131	0.00873605		0.107101	0.0158489	0.0130476
			Mycobacteriaceae		0.00562665	0	0		0.0833523	0.0437538	0.00329669		0.0658357	0.00887254	0.0304814		0.00904146	0	0.00640246		0.362827	0.0184131	0.00873605		0.107101	0.0158489	0.0130476
					0	0	0.000861223		0	0	0		0	0	0		0	0	0.00160061		0.00498161	0	0		0.0108001	0.000720404	0
				Humicoccus	0	0	0.000861223		0	0	0		0	0	0		0	0	0.00160061		0.00498161	0	0		0.0108001	0.000720404	0
					0	0	0		0.0015155	0	0		0	0	0		0.00150691	0	0		0.0024908	0	0		0.00180002	0	0
				Nakamurella	0	0	0		0.0015155	0	0		0	0	0		0.00150691	0	0		0.0024908	0	0		0.00180002	0	0
					0	0	0		0	0	0		0	0	0		0	0	0		0.000830268	0	0		0	0	0
				Saxeibacter	0	0	0		0	0	0		0	0	0		0	0	0		0.000830268	0	0		0	0	0
					0.00160761	0	0		0.0015155	0	0.00164834		0	0	0		0.00150691	0	0		0.0448345	0.00480342	0.00158837		0.0117001	0.000720404	0.000724869
				unclassified	0.00160761	0	0		0.0015155	0	0.00164834		0	0	0		0.00150691	0	0		0.0448345	0.00480342	0.00158837		0.0117001	0.000720404	0.000724869
			Nakamurellaceae		0.00160761	0	0.000861223		0.00303099	0	0.00164834		0	0	0		0.00301382	0	0.00160061		0.0531372	0.00480342	0.00158837		0.0243002	0.00144081	0.000724869
					0	0	0		0.0015155	0.00265175	0		0	0	0		0	0	0		0.00498161	0	0		0.00270003	0.00144081	0
				Nocardia	0	0	0		0.0015155	0.00265175	0		0	0	0		0	0	0		0.00498161	0	0		0.00270003	0.00144081	0
					0	0	0		0	0.00132587	0		0	0	0		0.00150691	0	0.00320123		0.0232475	0.00160114	0.00238256		0.00180002	0.000720404	0
				Rhodococcus_1	0	0	0		0	0.00132587	0		0	0	0		0.00150691	0	0.00320123		0.0232475	0.00160114	0.00238256		0.00180002	0.000720404	0
					0	0	0		0	0	0		0	0	0		0	0	0		0.00664215	0	0.000794187		0.00360004	0.000720404	0
				Rhodococcus_2	0	0	0		0	0	0		0	0	0		0	0	0		0.00664215	0	0.000794187		0.00360004	0.000720404	0
					0	0	0		0	0	0		0	0	0		0	0	0		0.0024908	0	0		0	0	0
				Skermania	0	0	0		0	0	0		0	0	0		0	0	0		0.0024908	0	0		0	0	0
					0	0	0		0.00303099	0.00132587	0.00164834		0	0.000806595	0		0	0	0		0.00166054	0	0		0	0	0
				unclassified	0	0	0		0.00303099	0.00132587	0.00164834		0	0.000806595	0		0	0	0		0.00166054	0	0		0	0	0
			Nocardiaceae		0	0	0		0.00454649	0.00530349	0.00164834		0	0.000806595	0		0.00150691	0	0.00320123		0.0390226	0.00160114	0.00317675		0.00810008	0.00288162	0
					0	0	0		0	0	0		0	0	0		0.00452073	0	0		0	0	0		0	0	0
				Gordonia	0	0	0		0	0	0		0	0	0		0.00452073	0	0		0	0	0		0	0	0
					0	0	0		0	0	0		0	0	0		0	0	0		0.000830268	0	0		0.00180002	0	0
				Williamsia	0	0	0		0	0	0		0	0	0		0	0	0		0.000830268	0	0		0.00180002	0	0
			Nocardiaceae_1		0	0	0		0	0	0		0	0	0		0.00452073	0	0		0.000830268	0	0		0.00180002	0	0
					0	0	0		0	0	0		0	0	0		0.00150691	0	0		0	0	0		0	0	0
				Actinopolymorpha	0	0	0		0	0	0		0	0	0		0.00150691	0	0		0	0	0		0	0	0
					0	0	0		0	0	0		0	0	0		0.00301382	0	0.00160061		0.00498161	0	0		0.00180002	0	0
				Aeromicrobium	0	0	0		0	0	0		0	0	0		0.00301382	0	0.00160061		0.00498161	0	0		0.00180002	0	0
					0.000803807	0	0		0	0	0		0	0	0		0.00150691	0	0.00160061		0.0141146	0	0		0.000900009	0	0
				Kribbella	0.000803807	0	0		0	0	0		0	0	0		0.00150691	0	0.00160061		0.0141146	0	0		0.000900009	0	0
					0	0	0		0.0106085	0	0		0.00175562	0	0.000802143		0.00602764	0	0.00480184		0.0257383	0.00160114	0.000794187		0.0351004	0.00144081	0
				Marmoricola	0	0	0		0.0106085	0	0		0.00175562	0	0.000802143		0.00602764	0	0.00480184		0.0257383	0.00160114	0.000794187		0.0351004	0.00144081	0
					0.00482284	0.00153266	0.0111959		0.0894143	0.0225398	0.00824171		0.0158006	0	0.00481286		0.0286313	0	0.00800307		0.458308	0.0344245	0.0142954		0.0945009	0.00576323	0.00362434
				Nocardioides	0.00482284	0.00153266	0.0111959		0.0894143	0.0225398	0.00824171		0.0158006	0	0.00481286		0.0286313	0	0.00800307		0.458308	0.0344245	0.0142954		0.0945009	0.00576323	0.00362434
					0	0	0.000861223		0	0	0		0	0	0		0.00150691	0	0		0.0149448	0.00080057	0		0.00270003	0	0
				unclassified	0	0	0.000861223		0	0	0		0	0	0		0.00150691	0	0		0.0149448	0.00080057	0		0.00270003	0	0
			Nocardioidaceae		0.00562665	0.00153266	0.0120571		0.100023	0.0225398	0.00824171		0.0175562	0	0.005615		0.0421935	0	0.0160061		0.518087	0.0368262	0.0150895		0.135001	0.00720404	0.00362434
					0	0	0		0	0	0		0	0	0		0	0	0		0.000830268	0	0		0	0	0
				Nocardiopsis_1	0	0	0		0	0	0		0	0	0		0	0	0		0.000830268	0	0		0	0	0
					0	0	0		0	0	0.00164834		0	0	0		0.0180829	0	0.0144055		0	0	0		0	0	0
				Thermobifida	0	0	0		0	0	0.00164834		0	0	0		0.0180829	0	0.0144055		0	0	0		0	0	0
			Nocardiopsaceae		0	0	0		0	0	0.00164834		0	0	0		0.0180829	0	0.0144055		0.000830268	0	0		0	0	0
					0	0	0		0	0	0		0	0	0		0.00301382	0	0		0.012454	0	0		0.00180002	0	0.000724869
				Cellulosimicrobium	0	0	0		0	0	0		0	0	0		0.00301382	0	0		0.012454	0	0		0.00180002	0	0.000724869
			Promicromonospiraceae		0	0	0		0	0	0		0	0	0		0.00301382	0	0		0.012454	0	0		0.00180002	0	0.000724869
					0	0	0		0	0	0		0	0	0		0	0	0		0	0	0		0	0	0
				Isoptericola_1	0	0	0		0	0	0		0	0	0		0	0	0		0	0	0		0	0	0
					0	0	0		0	0	0		0	0	0		0	0	0		0.000830268	0	0		0	0	0
				Isoptericola_2	0	0	0		0	0	0		0	0	0		0	0	0		0.000830268	0	0		0	0	0
					0	0	0		0	0	0		0	0	0		0	0	0		0	0	0		0	0	0
				Myceligenerans_xiligouense	0	0	0		0	0	0		0	0	0		0	0	0		0	0	0		0	0	0
					0	0	0		0	0	0		0	0	0		0	0	0		0	0	0		0	0	0
				Promicromonospora	0	0	0		0	0	0		0	0	0		0	0	0		0	0	0		0	0	0
					0.0763616	0.0268216	0.00430611		0.00757748	0.00795524	0.00824171		0	0	0		0.00452073	0	0		0.244929	0.0144103	0.00635349		0.0216002	0.0122469	0.010873
				unclassified	0.0763616	0.0268216	0.00430611		0.00757748	0.00795524	0.00824171		0	0	0		0.00452073	0	0		0.244929	0.0144103	0.00635349		0.0216002	0.0122469	0.010873
					0.0426018	0.00766331	0		0.439494	0.127284	0.0346152		0.00175562	0	0		0	0	0		7.63847	0.422701	0.0420919		1.12591	0.266549	0.537853
				Xylanimonas	0.0426018	0.00766331	0		0.439494	0.127284	0.0346152		0.00175562	0	0		0	0	0		7.63847	0.422701	0.0420919		1.12591	0.266549	0.537853
			Promicromonosporaceae		0.118963	0.0344849	0.00430611		0.447071	0.135239	0.0428569		0.00175562	0	0		0.00452073	0	0		7.88423	0.437111	0.0484454		1.14751	0.278796	0.548726
					0	0.000766331	0		0	0.00397762	0.0115384		0.00175562	0.000806595	0.148397		0	0	0.00480184		0	0.00240171	0.00238256		0	0	0.00217461
				Aestuariimicrobium	0	0.000766331	0		0	0.00397762	0.0115384		0.00175562	0.000806595	0.148397		0	0	0.00480184		0	0.00240171	0.00238256		0	0	0.00217461
					0	0	0		0	0	0		0	0	0.000802143		0	0	0		0	0	0		0	0	0
				Brooklawnia_cerclae	0	0	0		0	0	0		0	0	0.000802143		0	0	0		0	0	0		0	0	0
					0	0	0		0	0	0		0	0	0		0	0	0		0	0	0		0	0	0
				macrotermitinae_cluster	0	0	0		0	0	0		0	0	0		0	0	0		0	0	0		0	0	0
					0	0	0		0	0	0		0	0	0		0.00150691	0	0		0	0	0		0	0	0
				Microlunatus	0	0	0		0	0	0		0	0	0		0.00150691	0	0		0	0	0		0	0	0
					0	0	0		0	0	0		0	0	0		0	0	0		0	0	0		0	0	0
				Mmba_B02	0	0	0		0	0	0		0	0	0		0	0	0		0	0	0		0	0	0
					0	0	0		0	0	0		0	0	0		0	0	0		0	0	0		0.000900009	0	0
				Propionibacterium_1	0	0	0		0	0	0		0	0	0		0	0	0		0	0	0		0.000900009	0	0
					0	0	0		0	0	0		0	0	0		0	0	0		0	0	0		0	0	0
				Propionicicella	0	0	0		0	0	0		0	0	0		0	0	0		0	0	0		0	0	0
					0	0	0		0	0	0		0	0	0		0	0	0		0	0	0		0	0	0
				Tessaracoccus	0	0	0		0	0	0		0	0	0		0	0	0		0	0	0		0	0	0
					0	0	0		0	0	0.00494503		0.00263343	0	0.00641715		0.00150691	0	0.00640246		0	0	0.00397093		0	0	0.000724869
				unclassified	0	0	0		0	0	0.00494503		0.00263343	0	0.00641715		0.00150691	0	0.00640246		0	0	0.00397093		0	0	0.000724869
			Propionibacteriaceae		0	0.000766331	0		0	0.00397762	0.0164834		0.00438904	0.000806595	0.155616		0.00301382	0	0.0112043		0	0.00240171	0.00635349		0.000900009	0	0.00289948
					0	0	0		0	0	0		0	0	0		0	0	0		0.000830268	0	0		0	0	0
				Actinoalloteichus	0	0	0		0	0	0		0	0	0		0	0	0		0.000830268	0	0		0	0	0
					0	0	0		0.0106085	0.00265175	0.00164834		0	0	0		0.00150691	0	0		0.0107935	0	0		0	0	0
				Amycolatopsis	0	0	0		0.0106085	0.00265175	0.00164834		0	0	0		0.00150691	0	0		0.0107935	0	0		0	0	0
					0	0	0		0	0	0		0.000877809	0	0		0	0	0		0.000830268	0	0		0	0	0
				Saccharopolyspora	0	0	0		0	0	0		0.000877809	0	0		0	0	0		0.000830268	0	0		0	0	0
					0	0	0		0	0	0		0	0	0		0	0	0.00480184		0	0	0		0	0	0
				Thermocrispum	0	0	0		0	0	0		0	0	0		0	0	0.00480184		0	0	0		0	0	0
					0	0	0		0.0015155	0	0		0.000877809	0	0		0	0	0		0.000830268	0	0		0.000900009	0.000720404	0
				unclassified	0	0	0		0.0015155	0	0		0.000877809	0	0		0	0	0		0.000830268	0	0		0.000900009	0.000720404	0
					0	0	0		0	0	0		0	0	0		0	0	0		0	0	0		0	0	0
				Kibdelosporangium	0	0	0		0	0	0		0	0	0		0	0	0		0	0	0		0	0	0
					0.00160761	0	0		0.0272789	0.0132587	0.00494503		0.00175562	0	0		0.0120553	0	0.00320123		0.0315502	0	0.000794187		0.0441004	0.00216121	0.000724869
				Pseudonocardia	0.00160761	0	0		0.0272789	0.0132587	0.00494503		0.00175562	0	0		0.0120553	0	0.00320123		0.0315502	0	0.000794187		0.0441004	0.00216121	0.000724869
					0	0	0		0	0	0		0	0	0		0	0	0		0	0	0		0.000900009	0	0
				unclassified	0	0	0		0	0	0		0	0	0		0	0	0		0	0	0		0.000900009	0	0
					0	0	0		0	0	0		0	0	0		0	0	0		0.000830268	0	0		0	0	0
				Goodfellowiella	0	0	0		0	0	0		0	0	0		0	0	0		0.000830268	0	0		0	0	0
					0	0	0		0.00454649	0.00795524	0		0	0	0		0	0	0.00160061		0	0	0		0	0	0
				Crossiella	0	0	0		0.00454649	0.00795524	0		0	0	0		0	0	0.00160061		0	0	0		0	0	0
			Pseudonocardiaceae		0.00160761	0	0		0.0439494	0.0238657	0.00659337		0.00351124	0	0		0.0135622	0	0.00960369		0.0456648	0	0.000794187		0.0459005	0.00288162	0.000724869
					0.00401903	0.00383165	0.000861223		0.00454649	0.00928111	0.0428569		1.56513	0.515414	6.23506		14.6547	0.263198	0.452974		1.41644	0.504359	0.100068		0.126001	0.126071	0.244281
				Sanguibacter	0.00401903	0.00383165	0.000861223		0.00454649	0.00928111	0.0428569		1.56513	0.515414	6.23506		14.6547	0.263198	0.452974		1.41644	0.504359	0.100068		0.126001	0.126071	0.244281
			Sanguibacteraceae		0.00401903	0.00383165	0.000861223		0.00454649	0.00928111	0.0428569		1.56513	0.515414	6.23506		14.6547	0.263198	0.452974		1.41644	0.504359	0.100068		0.126001	0.126071	0.244281
					0	0	0		0	0	0		0	0	0		0	0	0		0.0024908	0	0		0	0	0
				Segniliparus	0	0	0		0	0	0		0	0	0		0	0	0		0.0024908	0	0		0	0	0
			Segniliparaceae		0	0	0		0	0	0		0	0	0		0	0	0		0.0024908	0	0		0	0	0
					0	0.000766331	0.00172245		0.0318254	0.0132587	0.0214285		0	0	0		0	0	0		0.00166054	0	0		0	0	0
				Kitasatospora	0	0.000766331	0.00172245		0.0318254	0.0132587	0.0214285		0	0	0		0	0	0		0.00166054	0	0		0	0	0
					0.00482284	0.00153266	0.00172245		0.0015155	0	0		0	0	0		0	0	0		0.271498	0.0336239	0.00714768		0.00900009	0.00288162	0.00217461
				Streptacidiphilus	0.00482284	0.00153266	0.00172245		0.0015155	0	0		0	0	0		0	0	0		0.271498	0.0336239	0.00714768		0.00900009	0.00288162	0.00217461
					0	0	0		0	0	0		0	0	0		0	0	0		0	0	0		0	0	0
				Streptomyces	0	0	0		0	0	0		0	0	0		0	0	0		0	0	0		0	0	0
					0.00723426	0.00153266	0.000861223		0.0015155	0.00132587	0		0	0	0		0.00602764	0	0.00480184		0.119559	0.00880627	0.00397093		0.0144001	0.000720404	0.000724869
				Streptomyces_1	0.00723426	0.00153266	0.000861223		0.0015155	0.00132587	0		0	0	0		0.00602764	0	0.00480184		0.119559	0.00880627	0.00397093		0.0144001	0.000720404	0.000724869
					0	0	0		0.0015155	0.00132587	0.00164834		0	0	0		0.00301382	0	0		0.000830268	0	0		0	0	0
				Streptomyces_2	0	0	0		0.0015155	0.00132587	0.00164834		0	0	0		0.00301382	0	0		0.000830268	0	0		0	0	0
					0	0	0		0.0272789	0.00530349	0.00329669		0.00175562	0	0		0.00452073	0	0		0.00747241	0.00080057	0.000794187		0.00810008	0.00288162	0.00144974
				Streptomyces_3	0	0	0		0.0272789	0.00530349	0.00329669		0.00175562	0	0		0.00452073	0	0		0.00747241	0.00080057	0.000794187		0.00810008	0.00288162	0.00144974
					0	0	0		0.00303099	0	0		0.00351124	0	0		0.00150691	0	0.00320123		0.0697425	0.00400285	0.00397093		0.00270003	0.00144081	0
				Streptomyces_4	0	0	0		0.00303099	0	0		0.00351124	0	0		0.00150691	0	0.00320123		0.0697425	0.00400285	0.00397093		0.00270003	0.00144081	0
					0	0	0		0.0015155	0	0		0	0	0		0.00150691	0	0		0.00996322	0.00160114	0.00158837		0	0	0
				Streptomyces_5	0	0	0		0.0015155	0	0		0	0	0		0.00150691	0	0		0.00996322	0.00160114	0.00158837		0	0	0
					0	0	0		0	0	0		0	0	0		0	0	0		0	0	0		0	0	0
				Streptomyces_6	0	0	0		0	0	0		0	0	0		0	0	0		0	0	0		0	0	0
					0	0	0		0	0	0		0	0	0		0	0	0		0.000830268	0	0		0	0	0
				Streptomyces_7	0	0	0		0	0	0		0	0	0		0	0	0		0.000830268	0	0		0	0	0
					0	0	0		0	0	0		0	0	0		0	0	0		0.0024908	0.00080057	0		0	0	0
				Streptomyces_8	0	0	0		0	0	0		0	0	0		0	0	0		0.0024908	0.00080057	0		0	0	0
					0	0	0		0	0	0		0	0	0		0	0	0.00160061		0.00498161	0	0		0	0	0
				Streptomyces_9	0	0	0		0	0	0		0	0	0		0	0	0.00160061		0.00498161	0	0		0	0	0
					0.00482284	0	0		0.0227324	0.00662937	0		0	0	0		0.033152	0	0.0144055		0.367809	0.0320228	0.0111186		0.0315003	0.00576323	0.00362434
				unclassified	0.00482284	0	0		0.0227324	0.00662937	0		0	0	0		0.033152	0	0.0144055		0.367809	0.0320228	0.0111186		0.0315003	0.00576323	0.00362434
					0	0	0		0	0	0		0	0	0		0	0	0		0	0	0		0	0	0
				unpublished_b	0	0	0		0	0	0		0	0	0		0	0	0		0	0	0		0	0	0
			Streptomycetaceae		0.0168799	0.00383165	0.00430611		0.0909298	0.0278433	0.0263735		0.00526685	0	0		0.049728	0	0.0240092		0.856837	0.0816581	0.0285907		0.0657007	0.0136877	0.00797356
					0	0	0		0	0	0		0	0	0		0	0	0		0.000830268	0	0		0	0	0
				Microtetraspora	0	0	0		0	0	0		0	0	0		0	0	0		0.000830268	0	0		0	0	0
					0	0	0		0	0	0		0	0	0		0	0	0.00640246		0	0	0		0	0	0
				Sphaerisporangium_3	0	0	0		0	0	0		0	0	0		0	0	0.00640246		0	0	0		0	0	0
					0.000803807	0	0		0.0015155	0	0		0	0	0		0	0	0		0.000830268	0	0		0	0	0
				Streptosporangium	0.000803807	0	0		0.0015155	0	0		0	0	0		0	0	0		0.000830268	0	0		0	0	0
					0	0	0		0.00303099	0	0		0	0	0		0.0286313	0	0.0240092		0	0	0		0	0	0
				Thermopolyspora	0	0	0		0.00303099	0	0		0	0	0		0.0286313	0	0.0240092		0	0	0		0	0	0
					0	0	0		0.0015155	0	0		0	0	0		0.00452073	0	0.00160061		0	0	0.000794187		0	0	0
				unclassified	0	0	0		0.0015155	0	0		0	0	0		0.00452073	0	0.00160061		0	0	0.000794187		0	0	0
			Streptosporangiaceae		0.000803807	0	0		0.00606198	0	0		0	0	0		0.033152	0	0.0320123		0.00166054	0	0.000794187		0	0	0
					0	0	0		0	0	0		0	0	0		0	0	0		0	0	0		0	0	0
				Termite_Cluster_I[Zootermopsis-Rhinotermitidae]	0	0	0		0	0	0		0	0	0		0	0	0		0	0	0		0	0	0
					0	0	0		0	0	0		0	0	0		0	0	0		0	0	0.000794187		0	0	0
				Termite_Cluster_II[Rhinotermitidae]	0	0	0		0	0	0		0	0	0		0	0	0		0	0	0.000794187		0	0	0
					0	0	0		0	0.00132587	0		0	0	0		0	0	0		0	0	0		0	0	0
				unclassified	0	0	0		0	0.00132587	0		0	0	0		0	0	0		0	0	0		0	0	0
			Termite_Cluster		0	0	0		0	0.00132587	0		0	0	0		0	0	0		0	0	0.000794187		0	0	0
					0	0	0		0	0	0		0	0	0		0.00150691	0	0		0	0	0		0	0	0
				Thermomonospora	0	0	0		0	0	0		0	0	0		0.00150691	0	0		0	0	0		0	0	0
					0	0	0		0	0	0		0	0	0		0.00150691	0	0.00960369		0	0	0		0	0	0
				unclassified	0	0	0		0	0	0		0	0	0		0.00150691	0	0.00960369		0	0	0		0	0	0
					0	0	0		0.00909298	0	0		0.00175562	0	0.000802143		0.00150691	0	0		0.0240778	0.00080057	0.000794187		0.00270003	0.000720404	0
				Actinoallomurus	0	0	0		0.00909298	0	0		0.00175562	0	0.000802143		0.00150691	0	0		0.0240778	0.00080057	0.000794187		0.00270003	0.000720404	0
					0	0	0		0	0	0		0	0	0		0.00301382	0	0		0.0024908	0	0		0	0	0
				Actinocorallia	0	0	0		0	0	0		0	0	0		0.00301382	0	0		0.0024908	0	0		0	0	0
					0	0	0		0	0	0		0	0	0		0	0	0		0.0107935	0.00080057	0		0	0	0
				Actinomadura_1	0	0	0		0	0	0		0	0	0		0	0	0		0.0107935	0.00080057	0		0	0	0
					0	0	0		0.0015155	0	0		0	0	0		0	0	0		0	0	0		0	0	0
				Actinomadura_10	0	0	0		0.0015155	0	0		0	0	0		0	0	0		0	0	0		0	0	0
					0	0	0		0.00303099	0.00530349	0		0	0	0		0	0	0		0	0	0		0	0	0
				Actinomadura_5	0	0	0		0.00303099	0.00530349	0		0	0	0		0	0	0		0	0	0		0	0	0
					0	0	0		0	0	0		0	0	0		0	0	0		0.000830268	0	0		0	0	0
				Actinomadura_6	0	0	0		0	0	0		0	0	0		0	0	0		0.000830268	0	0		0	0	0
					0	0	0		0	0	0		0	0	0		0.00150691	0	0		0	0	0		0	0	0
				Actinomadura_7	0	0	0		0	0	0		0	0	0		0.00150691	0	0		0	0	0		0	0	0
					0	0	0		0	0	0		0	0	0		0.00904146	0.00125932	0.00640246		0	0	0		0	0	0
				Thermomonospora	0	0	0		0	0	0		0	0	0		0.00904146	0.00125932	0.00640246		0	0	0		0	0	0
					0	0	0		0.0106085	0.00928111	0		0.00526685	0	0.00240643		0.00150691	0	0.00160061		0.00747241	0	0		0.00270003	0	0.000724869
				unclassified	0	0	0		0.0106085	0.00928111	0		0.00526685	0	0.00240643		0.00150691	0	0.00160061		0.00747241	0	0		0.00270003	0	0.000724869
			Thermomonosporaceae		0	0	0		0.0242479	0.0145846	0		0.00702247	0	0.00320857		0.0195898	0.00125932	0.0176068		0.0456648	0.00160114	0.000794187		0.00540005	0.000720404	0.000724869
					0	0	0		0	0.00132587	0		0	0	0		0	0	0		0.000830268	0	0		0	0	0
				Tsukamurella	0	0	0		0	0.00132587	0		0	0	0		0	0	0		0.000830268	0	0		0	0	0
			Tsukamurellaceae		0	0	0		0	0.00132587	0		0	0	0		0	0	0		0.000830268	0	0		0	0	0
					0.26606	0.125678	0.179134		0.0712283	0.173689	0.220878		0.0588132	0.0387165	0.298397		5.36008	0.118376	0.232089		0.868461	0.276997	0.494778		0.0189002	0.152005	0.102931
					0	0.000766331	0		0	0	0		0	0	0		0	0	0		0	0	0		0	0	0
					0.000803807	0	0		0.00757748	0.00397762	0		0.00702247	0	0.00401072		0.0135622	0.00125932	0.0112043		0.0581188	0.00240171	0.000794187		0.00450005	0.000720404	0.000724869
					0	0	0		0.00454649	0.00265175	0		0.000877809	0	0		0.00150691	0	0.00160061		0.0024908	0	0		0	0	0
				unclassified	0.266864	0.126445	0.179134		0.0833523	0.180319	0.220878		0.0667135	0.0387165	0.302408		5.37515	0.119635	0.244894		0.92907	0.279399	0.495572		0.0234002	0.152726	0.103656
			unclassified		0.266864	0.126445	0.179134		0.0833523	0.180319	0.220878		0.0667135	0.0387165	0.302408		5.37515	0.119635	0.244894		0.92907	0.279399	0.495572		0.0234002	0.152726	0.103656
					0	0	0		0	0	0		0	0	0		0.00150691	0	0		0.00166054	0	0		0.00180002	0	0
				unclassified	0	0	0		0	0	0		0	0	0		0.00150691	0	0		0.00166054	0	0		0.00180002	0	0
			uncultured_1		0	0	0		0	0	0		0	0	0		0.00150691	0	0		0.00166054	0	0		0.00180002	0	0
					0	0	0		0.0015155	0.00132587	0		0	0	0		0	0	0		0.000830268	0	0		0	0	0
				unclassified	0	0	0		0.0015155	0.00132587	0		0	0	0		0	0	0		0.000830268	0	0		0	0	0
			uncultured_2		0	0	0		0.0015155	0.00132587	0		0	0	0		0	0	0		0.000830268	0	0		0	0	0
					0	0	0		0	0	0		0	0	0		0	0	0		0	0	0		0.000900009	0	0
				unclassified	0	0	0		0	0	0		0	0	0		0	0	0		0	0	0		0.000900009	0	0
			PeM15		0	0	0		0	0	0		0	0	0		0	0	0		0	0	0		0.000900009	0	0
					0	0	0		0	0	0		0	0	0		0.00301382	0	0		0.000830268	0.00080057	0		0.00180002	0	0
				Jiangella	0	0	0		0	0	0		0	0	0		0.00301382	0	0		0.000830268	0.00080057	0		0.00180002	0	0
			Propionibacteriaceae		0	0	0		0	0	0		0	0	0		0.00301382	0	0		0.000830268	0.00080057	0		0.00180002	0	0
					0	0	0		0	0	0		0	0	0		0	0	0.00160061		0	0	0		0	0	0
				Sporichthya	0	0	0		0	0	0		0	0	0		0	0	0.00160061		0	0	0		0	0	0
			Sporichthyaceae		0	0	0		0	0	0		0	0	0		0	0	0.00160061		0	0	0		0	0	0
					0	0	0		0	0	0		0	0	0		0	0	0		0.00332107	0	0		0.000900009	0	0
				unclassified	0	0	0		0	0	0		0	0	0		0	0	0		0.00332107	0	0		0.000900009	0	0
			unclassified		0	0	0		0	0	0		0	0	0		0	0	0		0.00332107	0	0		0.000900009	0	0
		Actinomycetales			0.514436	0.212274	0.427166		2.21869	0.990427	0.522525		1.84603	0.579942	6.78132		20.399	0.391648	0.960369		15.1134	1.52909	0.78148		2.16092	0.650525	0.995245
					0.00241142	0.000766331	0.00172245		0.0197014	0.00397762	0.0115384		0.000877809	0.000806595	0		0.201926	0.00125932	0.0608234		0.0199264	0.00320228	0.00317675		0.0288003	0.00648364	0.000724869
				unclassified	0.00241142	0.000766331	0.00172245		0.0197014	0.00397762	0.0115384		0.000877809	0.000806595	0		0.201926	0.00125932	0.0608234		0.0199264	0.00320228	0.00317675		0.0288003	0.00648364	0.000724869
			unclassified		0.00241142	0.000766331	0.00172245		0.0197014	0.00397762	0.0115384		0.000877809	0.000806595	0		0.201926	0.00125932	0.0608234		0.0199264	0.00320228	0.00317675		0.0288003	0.00648364	0.000724869
		AKIW543			0.00241142	0.000766331	0.00172245		0.0197014	0.00397762	0.0115384		0.000877809	0.000806595	0		0.201926	0.00125932	0.0608234		0.0199264	0.00320228	0.00317675		0.0288003	0.00648364	0.000724869
					0	0	0		0	0	0		0	0	0		0	0	0		0	0	0		0	0	0
				unclassified	0	0	0		0	0	0		0	0	0		0	0	0		0	0	0		0	0	0
			Bifidobacteriaceae		0	0	0		0	0	0		0	0	0		0	0	0		0	0	0		0	0	0
		Bifidobacteriales			0	0	0		0	0	0		0	0	0		0	0	0		0	0	0		0	0	0
					0	0	0		0	0	0		0	0	0		0	0	0		0	0	0		0	0	0
				unclassified	0	0	0		0	0	0		0	0	0		0	0	0		0	0	0		0	0	0
			unclassified		0	0	0		0	0	0		0	0	0		0	0	0		0	0	0		0	0	0
		Candidatus_Ancillula_trichonymphae			0	0	0		0	0	0		0	0	0		0	0	0		0	0	0		0	0	0
					0	0	0.00172245		0	0	0		0	0	0		0	0	0		0	0	0		0.000900009	0	0
				Atopobium	0	0	0.00172245		0	0	0		0	0	0		0	0	0		0	0	0		0.000900009	0	0
					0	0	0		0	0	0		0	0	0		0	0	0		0	0	0		0	0	0
				Eggerthella_sinensis	0	0	0		0	0	0		0	0	0		0	0	0		0	0	0		0	0	0
					0.239534	0.0865953	0.0378938		0.454649	0.271804	0.370877		0.0105337	0	0.177274		0	0	0.00960369		0.443363	0.068849	0.152484		0.000900009	0.0122469	0.0456667
				marine_group	0.239534	0.0865953	0.0378938		0.454649	0.271804	0.370877		0.0105337	0	0.177274		0	0	0.00960369		0.443363	0.068849	0.152484		0.000900009	0.0122469	0.0456667
					0	0	0		0	0	0		0	0	0		0	0	0		0	0	0		0	0	0
				Olsenella	0	0	0		0	0	0		0	0	0		0	0	0		0	0	0		0	0	0
					0	0	0		0	0	0		0	0	0		0	0	0		0	0	0		0	0	0
				Olsenella_profusa	0	0	0		0	0	0		0	0	0		0	0	0		0	0	0		0	0	0
					0	0	0		0	0	0		0	0	0		0	0	0		0	0	0		0	0	0
				Paraeggerthella_hongkongensis	0	0	0		0	0	0		0	0	0		0	0	0		0	0	0		0	0	0
					0.00401903	0.00306532	0.0189469		0.0272789	0.0278433	0.00989006		0	0	0.0136364		0	0.00125932	0.0688264		0.00996322	0.0192137	0.0238256		0	0.00648364	0.252254
				unclassified	0.00401903	0.00306532	0.0189469		0.0272789	0.0278433	0.00989006		0	0	0.0136364		0	0.00125932	0.0688264		0.00996322	0.0192137	0.0238256		0	0.00648364	0.252254
					0.353675	0.482788	2.47429		0.113662	0.765029	0.534063		0.0693469	0.104857	2.37354		0.016576	0.192676	3.72783		0.352034	1.09598	1.35726		0.0171002	0.0958137	3.36702
				uncultured_10	0.353675	0.482788	2.47429		0.113662	0.765029	0.534063		0.0693469	0.104857	2.37354		0.016576	0.192676	3.72783		0.352034	1.09598	1.35726		0.0171002	0.0958137	3.36702
					0	0	0		0	0	0		0	0	0		0	0	0.0400154		0	0	0		0	0	0
				uncultured_11	0	0	0		0	0	0		0	0	0		0	0	0.0400154		0	0	0		0	0	0
					0.0771655	0.0268216	0.00344489		0.163674	0.0609902	0.00494503		0	0	0		0	0	0		0.269837	0.0288205	0.0198547		0.00810008	0	0
				uncultured_12	0.0771655	0.0268216	0.00344489		0.163674	0.0609902	0.00494503		0	0	0		0	0	0		0.269837	0.0288205	0.0198547		0.00810008	0	0
					0	0	0		0	0	0		0	0	0		0	0	0		0	0	0		0	0	0
				uncultured_8	0	0	0		0	0	0		0	0	0		0	0	0		0	0	0		0	0	0
					0	0	0.000861223		0	0	0.00164834		0	0	0		0	0	0		0	0.00080057	0.00158837		0	0	0
				uncultured_9	0	0	0.000861223		0	0	0.00164834		0	0	0		0	0	0		0	0.00080057	0.00158837		0	0	0
			Coriobacteriaceae		0.674394	0.59927	2.53716		0.759263	1.12567	0.921424		0.0798806	0.104857	2.56445		0.016576	0.193935	3.84628		1.0752	1.21366	1.55502		0.0270003	0.114544	3.66494
		Coriobacteriales			0.674394	0.59927	2.53716		0.759263	1.12567	0.921424		0.0798806	0.104857	2.56445		0.016576	0.193935	3.84628		1.0752	1.21366	1.55502		0.0270003	0.114544	3.66494
					0.000803807	0.000766331	0		0.00303099	0	0.00164834		0.000877809	0.000806595	0.000802143		0.0678109	0	0.0160061		0.000830268	0	0.000794187		0.00900009	0.000720404	0
				unclassified	0.000803807	0.000766331	0		0.00303099	0	0.00164834		0.000877809	0.000806595	0.000802143		0.0678109	0	0.0160061		0.000830268	0	0.000794187		0.00900009	0.000720404	0
			unclassified		0.000803807	0.000766331	0		0.00303099	0	0.00164834		0.000877809	0.000806595	0.000802143		0.0678109	0	0.0160061		0.000830268	0	0.000794187		0.00900009	0.000720404	0
		MB-A2-108			0.000803807	0.000766331	0		0.00303099	0	0.00164834		0.000877809	0.000806595	0.000802143		0.0678109	0	0.0160061		0.000830268	0	0.000794187		0.00900009	0.000720404	0
					0	0	0		0	0	0		0	0	0		0.00602764	0	0.00160061		0	0	0		0	0	0
				Nitriliruptor	0	0	0		0	0	0		0	0	0		0.00602764	0	0.00160061		0	0	0		0	0	0
			Nitriliruptoraceae		0	0	0		0	0	0		0	0	0		0.00602764	0	0.00160061		0	0	0		0	0	0
		Nitriliruptorales			0	0	0		0	0	0		0	0	0		0.00602764	0	0.00160061		0	0	0		0	0	0
					0	0	0		0	0	0		0	0	0		0.00150691	0.00125932	0.00640246		0	0	0		0.00180002	0	0
				Rubrobacter	0	0	0		0	0	0		0	0	0		0.00150691	0.00125932	0.00640246		0	0	0		0.00180002	0	0
			Rubrobacteriaceae		0	0	0		0	0	0		0	0	0		0.00150691	0.00125932	0.00640246		0	0	0		0.00180002	0	0
		Rubrobacterales			0	0	0		0	0	0		0	0	0		0.00150691	0.00125932	0.00640246		0	0	0		0.00180002	0	0
					0	0	0		0.00303099	0.00265175	0		0	0	0		0	0	0		0.0024908	0	0		0	0	0
				FCPU744	0	0	0		0.00303099	0.00265175	0		0	0	0		0	0	0		0.0024908	0	0		0	0	0
					0	0	0		0	0	0		0	0	0		0	0	0		0	0	0		0	0	0
				Q3-6C1	0	0	0		0	0	0		0	0	0		0	0	0		0	0	0		0	0	0
					0	0	0		0	0	0		0	0	0		0	0	0		0	0	0		0	0	0
				unclassified	0	0	0		0	0	0		0	0	0		0	0	0		0	0	0		0	0	0
			Solirubrobacterales		0	0	0		0.00303099	0.00265175	0		0	0	0		0	0	0		0.0024908	0	0		0	0	0
		Rubrobacteridae			0	0	0		0.00303099	0.00265175	0		0	0	0		0	0	0		0.0024908	0	0		0	0	0
					0.000803807	0	0		0.00303099	0.00132587	0		0.000877809	0	0		0.0241105	0	0.00480184		0.00166054	0	0		0.00810008	0	0
				unclassified	0.000803807	0	0		0.00303099	0.00132587	0		0.000877809	0	0		0.0241105	0	0.00480184		0.00166054	0	0		0.00810008	0	0
			0319-6M6		0.000803807	0	0		0.00303099	0.00132587	0		0.000877809	0	0		0.0241105	0	0.00480184		0.00166054	0	0		0.00810008	0	0
					0.000803807	0	0		0	0.00132587	0.00164834		0	0	0		0.0195898	0.00125932	0.00480184		0	0.00080057	0		0.00270003	0.00216121	0
				unclassified	0.000803807	0	0		0	0.00132587	0.00164834		0	0	0		0.0195898	0.00125932	0.00480184		0	0.00080057	0		0.00270003	0.00216121	0
			288-2		0.000803807	0	0		0	0.00132587	0.00164834		0	0	0		0.0195898	0.00125932	0.00480184		0	0.00080057	0		0.00270003	0.00216121	0
					0.0192914	0.00306532	0.00258367		0.0015155	0.00132587	0		0.00263343	0	0.00160429		0.033152	0	0.0144055		0.241608	0.00400285	0.000794187		0.125101	0.00576323	0.00217461
				unclassified	0.0192914	0.00306532	0.00258367		0.0015155	0.00132587	0		0.00263343	0	0.00160429		0.033152	0	0.0144055		0.241608	0.00400285	0.000794187		0.125101	0.00576323	0.00217461
			480-2		0.0192914	0.00306532	0.00258367		0.0015155	0.00132587	0		0.00263343	0	0.00160429		0.033152	0	0.0144055		0.241608	0.00400285	0.000794187		0.125101	0.00576323	0.00217461
					0	0	0		0.00303099	0	0		0	0	0		0	0	0		0.0273989	0.00080057	0		0.00450005	0	0.000724869
				Conexibacter	0	0	0		0.00303099	0	0		0	0	0		0	0	0		0.0273989	0.00080057	0		0.00450005	0	0.000724869
			Conexibacteraceae		0	0	0		0.00303099	0	0		0	0	0		0	0	0		0.0273989	0.00080057	0		0.00450005	0	0.000724869
					0	0	0		0	0	0		0	0	0		0.00301382	0	0		0	0	0		0	0	0
				unclassified	0	0	0		0	0	0		0	0	0		0.00301382	0	0		0	0	0		0	0	0
			Elev-16S-1332		0	0	0		0	0	0		0	0	0		0.00301382	0	0		0	0	0		0	0	0
					0.00321523	0	0		0.0015155	0	0		0.000877809	0	0.000802143		0.0180829	0	0.00480184		0.0174356	0	0		0.0162002	0.000720404	0.000724869
				Patulibacter	0.00321523	0	0		0.0015155	0	0		0.000877809	0	0.000802143		0.0180829	0	0.00480184		0.0174356	0	0		0.0162002	0.000720404	0.000724869
			Patulibacteraceae		0.00321523	0	0		0.0015155	0	0		0.000877809	0	0.000802143		0.0180829	0	0.00480184		0.0174356	0	0		0.0162002	0.000720404	0.000724869
					0.00241142	0.000766331	0		0.00303099	0.00132587	0		0	0	0		0.0195898	0	0.0112043		0.0149448	0.00080057	0.000794187		0.0378004	0.00216121	0
				Solirubrobacter	0.00241142	0.000766331	0		0.00303099	0.00132587	0		0	0	0		0.0195898	0	0.0112043		0.0149448	0.00080057	0.000794187		0.0378004	0.00216121	0
			Solirubrobacteriaceae		0.00241142	0.000766331	0		0.00303099	0.00132587	0		0	0	0		0.0195898	0	0.0112043		0.0149448	0.00080057	0.000794187		0.0378004	0.00216121	0
					0	0	0		0.0106085	0.00530349	0		0	0	0.000802143		0.00904146	0	0.00160061		0.0107935	0.00080057	0.000794187		0.00180002	0	0.000724869
				unclassified	0	0	0		0.0106085	0.00530349	0		0	0	0.000802143		0.00904146	0	0.00160061		0.0107935	0.00080057	0.000794187		0.00180002	0	0.000724869
			TM146		0	0	0		0.0106085	0.00530349	0		0	0	0.000802143		0.00904146	0	0.00160061		0.0107935	0.00080057	0.000794187		0.00180002	0	0.000724869
					0.00401903	0.000766331	0		0.465257	0.139217	0.0313185		0.00263343	0	0.00160429		0.0150691	0	0.00480184		0.128692	0.00160114	0.00555931		0.0261003	0.00216121	0
				unclassified	0.00401903	0.000766331	0		0.465257	0.139217	0.0313185		0.00263343	0	0.00160429		0.0150691	0	0.00480184		0.128692	0.00160114	0.00555931		0.0261003	0.00216121	0
			unclassified		0.00401903	0.000766331	0		0.465257	0.139217	0.0313185		0.00263343	0	0.00160429		0.0150691	0	0.00480184		0.128692	0.00160114	0.00555931		0.0261003	0.00216121	0
					0	0.000766331	0		0.685004	0.206836	0.0428569		0.000877809	0	0.00481286		0.00150691	0	0		0.0523069	0.00720513	0.000794187		0.00900009	0.00144081	0.000724869
				unclassified	0	0.000766331	0		0.685004	0.206836	0.0428569		0.000877809	0	0.00481286		0.00150691	0	0		0.0523069	0.00720513	0.000794187		0.00900009	0.00144081	0.000724869
			YNPFFP1		0	0.000766331	0		0.685004	0.206836	0.0428569		0.000877809	0	0.00481286		0.00150691	0	0		0.0523069	0.00720513	0.000794187		0.00900009	0.00144081	0.000724869
		Solirubrobacterales			0.0305447	0.00536431	0.00258367		1.17299	0.35666	0.0758238		0.00790028	0	0.00962572		0.143156	0.00125932	0.0464178		0.49484	0.0160114	0.00873605		0.231302	0.0144081	0.00507408
					0.0200952	0.0130276	0.0353101		2.46268	0.514439	0.105494		0.0140449	0.0120989	0.0304814		0.100963	0.0113339	0.0576221		0.240778	0.0568405	0.0611524		0.0684007	0.0886097	0.0492911
				unclassified	0.0200952	0.0130276	0.0353101		2.46268	0.514439	0.105494		0.0140449	0.0120989	0.0304814		0.100963	0.0113339	0.0576221		0.240778	0.0568405	0.0611524		0.0684007	0.0886097	0.0492911
			unclassified		0.0200952	0.0130276	0.0353101		2.46268	0.514439	0.105494		0.0140449	0.0120989	0.0304814		0.100963	0.0113339	0.0576221		0.240778	0.0568405	0.0611524		0.0684007	0.0886097	0.0492911
		unclassified			0.0200952	0.0130276	0.0353101		2.46268	0.514439	0.105494		0.0140449	0.0120989	0.0304814		0.100963	0.0113339	0.0576221		0.240778	0.0568405	0.0611524		0.0684007	0.0886097	0.0492911
	Actinobacteria				1.25072	0.836833	3.00567		6.75457	3.0389	1.64834		1.954	0.702544	9.38909		21.053	0.603214	5.05474		17.0761	2.82681	2.41433		2.58483	0.880334	4.71672
Actinobacteria					1.25072	0.836833	3.00567		6.75457	3.0389	1.64834		1.954	0.702544	9.38909		21.053	0.603214	5.05474		17.0761	2.82681	2.41433		2.58483	0.880334	4.71672
					0	0	0		0	0	0.00164834		0	0	0		0.00301382	0	0		0	0	0		0	0	0
				Hydrogenobaculum	0	0	0		0	0	0.00164834		0	0	0		0.00301382	0	0		0	0	0		0	0	0
					0	0	0		0	0	0		0	0	0		0.00301382	0	0.00160061		0	0	0		0	0	0
				Thermocrinis_1	0	0	0		0	0	0		0	0	0		0.00301382	0	0.00160061		0	0	0		0	0	0
			Aquificaceae		0	0	0		0	0	0.00164834		0	0	0		0.00602764	0	0.00160061		0	0	0		0	0	0
					0	0	0		0	0	0		0	0	0		0	0	0		0	0	0		0	0.000720404	0
				Balnearium	0	0	0		0	0	0		0	0	0		0	0	0		0	0	0		0	0.000720404	0
					0.000803807	0	0		0	0	0		0	0	0		0	0	0		0	0	0		0	0	0
				unclassified	0.000803807	0	0		0	0	0		0	0	0		0	0	0		0	0	0		0	0	0
			Desulfurobacteriaceae		0.000803807	0	0		0	0	0		0	0	0		0	0	0		0	0	0		0	0.000720404	0
					0	0.000766331	0		0	0	0		0	0	0		0	0	0		0	0	0		0	0	0
				Persephonella_1	0	0.000766331	0		0	0	0		0	0	0		0	0	0		0	0	0		0	0	0
					0	0	0		0	0	0		0	0	0		0.00150691	0	0		0	0	0		0	0	0
				Sulfurihydrogenibium	0	0	0		0	0	0		0	0	0		0.00150691	0	0		0	0	0		0	0	0
					0	0.000766331	0		0	0	0		0	0	0		0	0	0		0	0	0		0	0.000720404	0
				unclassified	0	0.000766331	0		0	0	0		0	0	0		0	0	0		0	0	0		0	0.000720404	0
			Hydrogenothermaceae		0	0.00153266	0		0	0	0		0	0	0		0.00150691	0	0		0	0	0		0	0.000720404	0
					0	0	0		0	0	0		0	0	0		0	0	0		0	0	0		0	0	0
				unclassified	0	0	0		0	0	0		0	0	0		0	0	0		0	0	0		0	0	0
			unclassified		0	0	0		0	0	0		0	0	0		0	0	0		0	0	0		0	0	0
		Aquificales			0.000803807	0.00153266	0		0	0	0.00164834		0	0	0		0.00753455	0	0.00160061		0	0	0		0	0.00144081	0
	Aquificae				0.000803807	0.00153266	0		0	0	0.00164834		0	0	0		0.00753455	0	0.00160061		0	0	0		0	0.00144081	0
Aquificae					0.000803807	0.00153266	0		0	0	0.00164834		0	0	0		0.00753455	0	0.00160061		0	0	0		0	0.00144081	0
					0.00160761	0.000766331	0		0.0333409	0.0517091	0.0115384		0	0	0		0.0120553	0	0.00800307		0.00166054	0.011208	0.0238256		0.00180002	0	0
				unclassified	0.00160761	0.000766331	0		0.0333409	0.0517091	0.0115384		0	0	0		0.0120553	0	0.00800307		0.00166054	0.011208	0.0238256		0.00180002	0	0
			unclassified		0.00160761	0.000766331	0		0.0333409	0.0517091	0.0115384		0	0	0		0.0120553	0	0.00800307		0.00166054	0.011208	0.0238256		0.00180002	0	0
		unclassified			0.00160761	0.000766331	0		0.0333409	0.0517091	0.0115384		0	0	0		0.0120553	0	0.00800307		0.00166054	0.011208	0.0238256		0.00180002	0	0
	unclassified				0.00160761	0.000766331	0		0.0333409	0.0517091	0.0115384		0	0	0		0.0120553	0	0.00800307		0.00166054	0.011208	0.0238256		0.00180002	0	0
Armatimonadetes					0.00160761	0.000766331	0		0.0333409	0.0517091	0.0115384		0	0	0		0.0120553	0	0.00800307		0.00166054	0.011208	0.0238256		0.00180002	0	0
					0	0	0		0	0	0		0	0	0		0	0	0		0	0	0		0	0	0
				Bacteroides	0	0	0		0	0	0		0	0	0		0	0	0		0	0	0		0	0	0
			Bacteroidaceae		0	0	0		0	0	0		0	0	0		0	0	0		0	0	0		0	0	0
					1.12453	1.29203	9.14188		0.82443	2.62523	15.9675		0.349368	0.662214	22.6902		0.0150691	0.588102	5.41008		0.344561	3.13823	10.3498		0.0387004	0.270152	5.77793
				Arthropod_cluster	1.12453	1.29203	9.14188		0.82443	2.62523	15.9675		0.349368	0.662214	22.6902		0.0150691	0.588102	5.41008		0.344561	3.13823	10.3498		0.0387004	0.270152	5.77793
			Cluster_V		1.12453	1.29203	9.14188		0.82443	2.62523	15.9675		0.349368	0.662214	22.6902		0.0150691	0.588102	5.41008		0.344561	3.13823	10.3498		0.0387004	0.270152	5.77793
					0	0	0		0	0	0		0	0	0		0	0	0		0	0	0		0	0	0
				unclassified	0	0	0		0	0	0		0	0	0		0	0	0		0	0	0		0	0	0
			gir-aah93h0		0	0	0		0	0	0		0	0	0		0	0	0		0	0	0		0	0	0
					0	0	0		0.00909298	0.0636419	0.0642854		0	0	0		0	0.00251864	0.0288111		0	0.00560399	0.021443		0	0	0
				Biogas_cluster	0	0	0		0.00909298	0.0636419	0.0642854		0	0	0		0	0.00251864	0.0288111		0	0.00560399	0.021443		0	0	0
					0	0	0		0	0	0		0	0	0		0	0	0		0	0	0		0	0	0
				Dictyopteran_cluster_I	0	0	0		0	0	0		0	0	0		0	0	0		0	0	0		0	0	0
					0.153527	0.237562	1.37968		0.0530424	0.200207	0.501096		0.142205	0.394425	0.657758		0.00602764	0.384092	0.707472		0.0182659	0.22416	0.264464		0.00270003	0.172177	0.484937
				Dictyopteran_cluster_II[Cockroaches-Termites]	0.153527	0.237562	1.37968		0.0530424	0.200207	0.501096		0.142205	0.394425	0.657758		0.00602764	0.384092	0.707472		0.0182659	0.22416	0.264464		0.00270003	0.172177	0.484937
					0.028937	0.0888943	0.747541		0.0424339	0.165734	0.232416		0	0	0		0.00452073	0.0831151	0.411358		0.00581188	0.678883	0.518604		0.00540005	0.144081	2.82844
				Dictyopteran_cluster_III[Cockroaches-HT]	0.028937	0.0888943	0.747541		0.0424339	0.165734	0.232416		0	0	0		0.00452073	0.0831151	0.411358		0.00581188	0.678883	0.518604		0.00540005	0.144081	2.82844
					0.00562665	0.0191583	0.175689		0.0227324	0.0636419	0.227471		0.078125	0.0653342	0.594388		0	0.0705219	0.331327		0.000830268	0.0384274	0.0452686		0	0.0259345	0.0579895
				Insect_cluster[Pachnoda-Cockroaches-Termites]	0.00562665	0.0191583	0.175689		0.0227324	0.0636419	0.227471		0.078125	0.0653342	0.594388		0	0.0705219	0.331327		0.000830268	0.0384274	0.0452686		0	0.0259345	0.0579895
					0	0	0		0	0	0		0	0	0		0	0	0.00160061		0	0	0		0	0	0
				Termite_cluster[LT]	0	0	0		0	0	0		0	0	0		0	0	0.00160061		0	0	0		0	0	0
					0.106906	0.264384	4.00641		0.683489	2.39453	2.85658		0	0	0		0.00904146	0.867671	2.77707		0.0107935	0.64606	0.769567		0.00630006	0.0821261	1.9586
				Termite_cluster_I[HT]	0.106906	0.264384	4.00641		0.683489	2.39453	2.85658		0	0	0		0.00904146	0.867671	2.77707		0.0107935	0.64606	0.769567		0.00630006	0.0821261	1.9586
					5.5744	2.8017	0.172245		0.197014	0.518416	0.0296702		0.0263343	0.0532353	0.0272729		0.0105484	0.235493	0.0736283		0.055628	0.109678	0.0921256		0.217802	0.733371	0.11018
				Termite_cluster_II[LT-HT]	5.5744	2.8017	0.172245		0.197014	0.518416	0.0296702		0.0263343	0.0532353	0.0272729		0.0105484	0.235493	0.0736283		0.055628	0.109678	0.0921256		0.217802	0.733371	0.11018
					0.00241142	0.00229899	0.0301428		0.00606198	0.0119329	0.0494503		0	0	0.00240643		0	0.00251864	0.00800307		0	0.0200143	0.0190605		0	0.00288162	0.0318942
				unclassified	0.00241142	0.00229899	0.0301428		0.00606198	0.0119329	0.0494503		0	0	0.00240643		0	0.00251864	0.00800307		0	0.0200143	0.0190605		0	0.00288162	0.0318942
			Gut_group_A		5.87181	3.414	6.5117		1.01387	3.4181	3.96097		0.246664	0.512994	1.28183		0.0301382	1.64593	4.33927		0.0913295	1.72283	1.73053		0.232202	1.16057	5.47203
					0.0257218	0.0475125	0.280759		0.0575888	0.186948	0		0.000877809	0	0.000802143		0.00602764	0.191416	0.505794		0.000830268	0.0272194	0.00953024		0.00900009	0.53454	0.0449419
				Alkaliflexus	0.0257218	0.0475125	0.280759		0.0575888	0.186948	0		0.000877809	0	0.000802143		0.00602764	0.191416	0.505794		0.000830268	0.0272194	0.00953024		0.00900009	0.53454	0.0449419
					0	0	0		0	0	0		0	0	0		0.00150691	0	0		0	0	0		0	0	0.000724869
				Cytophaga_fermentans_a	0	0	0		0	0	0		0	0	0		0.00150691	0	0		0	0	0		0	0	0.000724869
					0	0	0		0	0	0		0	0	0		0	0.00251864	0.00320123		0	0	0		0	0.00216121	0.0159471
				unclassified	0	0	0		0	0	0		0	0	0		0	0.00251864	0.00320123		0	0	0		0	0.00216121	0.0159471
					0	0	0		0	0	0		0	0	0		0	0	0.00640246		0	0	0.00397093		0	0.00720404	0.0413175
				uncultured_1	0	0	0		0	0	0		0	0	0		0	0	0.00640246		0	0	0.00397093		0	0.00720404	0.0413175
					0	0	0		0	0.00132587	0		0	0	0		0.00452073	0	0.00160061		0	0	0		0	0	0
				uncultured_2	0	0	0		0	0.00132587	0		0	0	0		0.00452073	0	0.00160061		0	0	0		0	0	0
			Marinilabiaceae		0.0257218	0.0475125	0.280759		0.0575888	0.188274	0		0.000877809	0	0.000802143		0.0120553	0.193935	0.516999		0.000830268	0.0272194	0.0135012		0.00900009	0.543905	0.102931
					0	0	0		0.012124	0.136565	0.00329669		0	0	0		0	0	0		0	0	0		0	0.044665	0.0217461
				unclassified	0	0	0		0.012124	0.136565	0.00329669		0	0	0		0	0	0		0	0	0		0	0.044665	0.0217461
			MgMjR-022		0	0	0		0.012124	0.136565	0.00329669		0	0	0		0	0	0		0	0	0		0	0.044665	0.0217461
					0.000803807	0.00153266	0.120571		0.0015155	0.0132587	0.0593403		0	0	0		0	0.0125932	0.0256098		0	0.00240171	0.00555931		0	0.0100857	0.00507408
				unclassified	0.000803807	0.00153266	0.120571		0.0015155	0.0132587	0.0593403		0	0	0		0	0.0125932	0.0256098		0	0.00240171	0.00555931		0	0.0100857	0.00507408
			Nearly_all_Termite_Cluster		0.000803807	0.00153266	0.120571		0.0015155	0.0132587	0.0593403		0	0	0		0	0.0125932	0.0256098		0	0.00240171	0.00555931		0	0.0100857	0.00507408
					0.000803807	0.000766331	0		0	0.00132587	0		0	0	0		0	0	0		0.00332107	0	0.00238256		0	0	0.00289948
				unclassified	0.000803807	0.000766331	0		0	0.00132587	0		0	0	0		0	0	0		0.00332107	0	0.00238256		0	0	0.00289948
			Paludibacter		0.000803807	0.000766331	0		0	0.00132587	0		0	0	0		0	0	0		0.00332107	0	0.00238256		0	0	0.00289948
					0.000803807	0	0.000861223		0.0197014	0.010607	0.0296702		0	0	0		0	0	0		0	0	0		0	0	0
				Paludibacter	0.000803807	0	0.000861223		0.0197014	0.010607	0.0296702		0	0	0		0	0	0		0	0	0		0	0	0
					0	0	0		0	0	0		0.00702247	0.00483957	0.0128343		0	0	0		0	0	0		0	0	0.000724869
				Cluster_IV	0	0	0		0	0	0		0.00702247	0.00483957	0.0128343		0	0	0		0	0	0		0	0	0.000724869
					0	0	0		0.0015155	0.00132587	0.00329669		0	0	0		0	0	0		0.00166054	0.0504359	0.0786245		0	0.0230529	0.0181217
				Dysgonomonas	0	0	0		0.0015155	0.00132587	0.00329669		0	0	0		0	0	0		0.00166054	0.0504359	0.0786245		0	0.0230529	0.0181217
					0	0	0.00602856		0	0	0		0	0	0		0	0	0		0	0.00080057	0		0	0.00216121	0.00724869
				Parabacteroides	0	0	0.00602856		0	0	0		0	0	0		0	0	0		0	0.00080057	0		0	0.00216121	0.00724869
					0	0	0.0292816		0	0	0		0	0	0		0	0	0		0	0	0		0	0	0
				Porphyromonas	0	0	0.0292816		0	0	0		0	0	0		0	0	0		0	0	0		0	0	0
					0.44772	0.921896	3.66622		0.491021	1.6759	2.31922		0.444171	1.38815	0.968187		0.00301382	0.384092	0.795505		0.0390226	3.083	1.53834		0.0360004	2.55455	8.55853
				Tannerella	0.44772	0.921896	3.66622		0.491021	1.6759	2.31922		0.444171	1.38815	0.968187		0.00301382	0.384092	0.795505		0.0390226	3.083	1.53834		0.0360004	2.55455	8.55853
					0.000803807	0.0337185	0.418554		0.150034	1.38554	1.82142		0	0	0		0	0.0100746	0.0592227		0.00581188	0.243373	0.316086		0.00270003	0.0223325	0.452318
				Termite_cockroach_cluster_1	0.000803807	0.0337185	0.418554		0.150034	1.38554	1.82142		0	0	0		0	0.0100746	0.0592227		0.00581188	0.243373	0.316086		0.00270003	0.0223325	0.452318
					0.234712	0.196181	1.42446		1.99894	0.700061	2.07032		0.0719803	0.191163	0.385831		0.00904146	0.0516321	5.75421		0.144467	0.342644	1.42398		0.0378004	0.252862	0.842298
				Termite_cockroach_cluster_2	0.234712	0.196181	1.42446		1.99894	0.700061	2.07032		0.0719803	0.191163	0.385831		0.00904146	0.0516321	5.75421		0.144467	0.342644	1.42398		0.0378004	0.252862	0.842298
					0.286959	0.765564	4.02794		0.912329	4.03065	3.20108		0.0851475	0.183904	0.0593586		0.0120553	0.595658	0.861131		0.286443	2.814	3.75333		0.594006	4.50108	2.34713
				Termite_cockroach_cluster_3	0.286959	0.765564	4.02794		0.912329	4.03065	3.20108		0.0851475	0.183904	0.0593586		0.0120553	0.595658	0.861131		0.286443	2.814	3.75333		0.594006	4.50108	2.34713
					0.0409941	0.0743341	0.350518		0.12124	0.409695	0.295053		0.00438904	0.0137121	0.0320857		0	0.00251864	0.0576221		0.024908	0.151308	0.196164		0.00180002	0.0893301	0.38563
				unclassified	0.0409941	0.0743341	0.350518		0.12124	0.409695	0.295053		0.00438904	0.0137121	0.0320857		0	0.00251864	0.0576221		0.024908	0.151308	0.196164		0.00180002	0.0893301	0.38563
					0	0	0		8.3716	1.00369	0.184614		0	0	0		0.00150691	0	0		0	0.00080057	0		0	0	0
				Cubitermes_Cluster_A	0	0	0		8.3716	1.00369	0.184614		0	0	0		0.00150691	0	0		0	0.00080057	0		0	0	0
					0	0	0.000861223		0	0	0		0.000877809	0	0		0	0	0		0	0	0		0	0	0
				Petrimonas	0	0	0.000861223		0	0	0		0.000877809	0	0		0	0	0		0	0	0		0	0	0
					0	0	0		0	0	0		0	0	0		0	0	0		0	0	0		0	0	0
				Proteiniphilum	0	0	0		0	0	0		0	0	0		0	0	0		0	0	0		0	0	0
					0	0	0		0	0	0		0	0	0		0	0	0		0	0	0		0	0	0
				Termite_cockroach_cluster_2	0	0	0		0	0	0		0	0	0		0	0	0		0	0	0		0	0	0
					0	0	0		0	0	0		0	0	0		0	0	0		0	0	0		0	0	0
				Termite_cockroach_cluster_3	0	0	0		0	0	0		0	0	0		0	0	0		0	0	0		0	0	0
					0	0	0		0.0015155	0	0		0	0	0		0	0	0		0	0	0		0	0	0
					0	0	0		0	0	0		0	0	0		0	0	0		0	0	0		0	0	0
				unclassified	0	0	0		0.0015155	0	0		0	0	0		0	0	0		0	0	0		0	0	0
					0.000803807	0.00383165	0.113681		0.157612	0.368593	0.265383		0	0	0		0	0	0		0.000830268	0.00560399	0.0452686		0	0	0
				uncultured_b	0.000803807	0.00383165	0.113681		0.157612	0.368593	0.265383		0	0	0		0	0	0		0.000830268	0.00560399	0.0452686		0	0	0
			Porphyromonadaceae		1.0128	1.99552	10.0384		12.2255	9.58606	10.1901		0.613588	1.78177	1.4583		0.0256175	1.04398	7.52769		0.503143	6.69196	7.35178		0.672307	7.44538	12.612
					0	0	0.0413387		0	0	0		0	0	0		0	0	0		0	0	0		0	0	0
				Prevotella_1	0	0	0.0413387		0	0	0		0	0	0		0	0	0		0	0	0		0	0	0
					0	0	0.00172245		0	0	0		0	0	0		0	0	0		0	0	0		0	0	0
				Prevotella_2	0	0	0.00172245		0	0	0		0	0	0		0	0	0		0	0	0		0	0	0
					0	0	0		0	0	0		0	0	0		0	0	0		0	0	0		0	0	0
				unclassified	0	0	0		0	0	0		0	0	0		0	0	0		0	0	0		0	0	0
					0	0	0		0	0	0		0	0	0.000802143		0	0	0		0.000830268	0	0		0	0	0
				uncultured_10	0	0	0		0	0	0		0	0	0.000802143		0	0	0		0.000830268	0	0		0	0	0
			Prevotellaceae		0	0	0.0430611		0	0	0		0	0	0.000802143		0	0	0		0.000830268	0	0		0	0	0
					0.0168799	0.0429145	0.294538		0.0606198	0.194903	0.456591		0.00263343	0.00564616	0.0200536		0	0.0289643	0.110442		0.0506464	0.246576	0.276377		0	0.0288162	0.189191
				Alistipes_II[Pachnoda-Cockroaches-Macrotermitinae]	0.0168799	0.0429145	0.294538		0.0606198	0.194903	0.456591		0.00263343	0.00564616	0.0200536		0	0.0289643	0.110442		0.0506464	0.246576	0.276377		0	0.0288162	0.189191
					0	0	0		0	0.00132587	0.0379119		0	0	0		0	0	0		0	0	0		0	0	0
				Alistipes_III[Cockroaches-Macrotermitinae]	0	0	0		0	0.00132587	0.0379119		0	0	0		0	0	0		0	0	0		0	0	0
					0	0	0		0.00909298	0.0132587	0		0.214185	0.664634	0.0978615		0.00602764	0.170008	0.0480184		0.00166054	0.00720513	0.00794187		0.0270003	0.067718	0.00869843
				BCf9-17_termite_group	0	0	0		0.00909298	0.0132587	0		0.214185	0.664634	0.0978615		0.00602764	0.170008	0.0480184		0.00166054	0.00720513	0.00794187		0.0270003	0.067718	0.00869843
					0	0	0		0	0	0		0	0	0		0	0	0		0	0	0		0	0	0
				dgA-11_gut_group	0	0	0		0	0	0		0	0	0		0	0	0		0	0	0		0	0	0
					0	0	0		0	0	0		0	0	0		0	0	0		0	0	0		0	0	0
				gut_cluster_a	0	0	0		0	0	0		0	0	0		0	0	0		0	0	0		0	0	0
					0.0578741	0.08353	0.292816		0.201561	0.998382	0.86538		0.29231	0.440401	0.657758		0.0135622	0.371499	0.811512		0.0232475	0.626046	0.259699		0.0153002	0.826303	1.82884
				M2PB4-61_termite_group	0.0578741	0.08353	0.292816		0.201561	0.998382	0.86538		0.29231	0.440401	0.657758		0.0135622	0.371499	0.811512		0.0232475	0.626046	0.259699		0.0153002	0.826303	1.82884
					0	0	0		0.00454649	0.00662937	0		0.000877809	0	0		0	0	0		0	0	0		0	0	0.0231958
				RC9_gut_group	0	0	0		0.00454649	0.00662937	0		0.000877809	0	0		0	0	0		0	0	0		0	0	0.0231958
					0	0	0		0	0	0		0	0	0		0	0	0		0	0	0		0	0	0
				Rikenella_3	0	0	0		0	0	0		0	0	0		0	0	0		0	0	0		0	0	0
					0	0	0		0	0	0		0	0	0		0	0	0		0	0	0		0	0	0
				Rikenella_4	0	0	0		0	0	0		0	0	0		0	0	0		0	0	0		0	0	0
					0	0	0		0	0	0		0	0	0.000802143		0.00150691	0.0214084	0.142455		0	0	0		0	0	0
				Rs-D38_termite_group	0	0	0		0	0	0		0	0	0.000802143		0.00150691	0.0214084	0.142455		0	0	0		0	0	0
					0.00723426	0.0268216	0.440085		0.0788058	0.310254	0.113736		0.00175562	0.00967914	0.0160429		0	0.00377796	0.0240092		0.0722333	0.285003	1.31756		0.00360004	0.0288162	1.25257
				unclassified	0.00723426	0.0268216	0.440085		0.0788058	0.310254	0.113736		0.00175562	0.00967914	0.0160429		0	0.00377796	0.0240092		0.0722333	0.285003	1.31756		0.00360004	0.0288162	1.25257
					0.00321523	0.0176256	0.390995		0.00606198	0.0132587	0.00329669		0	0	0.000802143		0.00301382	0.102005	0.401754		0	0.0232165	0.119922		0	0.00576323	0.0318942
				vadinBC27_wastewater-sludge_group	0.00321523	0.0176256	0.390995		0.00606198	0.0132587	0.00329669		0	0	0.000802143		0.00301382	0.102005	0.401754		0	0.0232165	0.119922		0	0.00576323	0.0318942
			Rikenellaceae		0.0852035	0.170892	1.41843		0.360688	1.53801	1.47691		0.511763	1.12036	0.79332		0.0241105	0.697663	1.53819		0.147788	1.18805	1.9815		0.0459005	0.957417	3.3344
					0	0	0		0	0	0		0	0	0.163637		0	0	0		0	0	0		0.000900009	0	0
				Cluster_I	0	0	0		0	0	0		0	0	0.163637		0	0	0		0	0	0		0.000900009	0	0
					0	0	0		0	0	0		0.000877809	0	0.120321		0	0	0		0	0	0		0	0	0
				unclassified	0	0	0		0	0	0		0.000877809	0	0.120321		0	0	0		0	0	0		0	0	0
			S24-7		0	0	0		0	0	0		0.000877809	0	0.283959		0	0	0		0	0	0		0.000900009	0	0
					0.222654	0.208442	0.577019		0.804728	0.371244	0.959335		0.143083	0.286341	12.8752		0.00301382	0.0680032	0.171266		0.157751	0.392279	0.505103		0.0171002	0.37533	0.974224
				unclassified	0.222654	0.208442	0.577019		0.804728	0.371244	0.959335		0.143083	0.286341	12.8752		0.00301382	0.0680032	0.171266		0.157751	0.392279	0.505103		0.0171002	0.37533	0.974224
			unclassified		0.222654	0.208442	0.577019		0.804728	0.371244	0.959335		0.143083	0.286341	12.8752		0.00301382	0.0680032	0.171266		0.157751	0.392279	0.505103		0.0171002	0.37533	0.974224
		Bacteroidales			8.34432	7.13071	28.1318		15.3004	17.8781	32.6174		1.86622	4.36368	39.3844		0.110004	4.2502	19.5291		1.24955	13.163	21.9402		1.01611	10.8075	28.3032
	Bacteroidia				8.34432	7.13071	28.1318		15.3004	17.8781	32.6174		1.86622	4.36368	39.3844		0.110004	4.2502	19.5291		1.24955	13.163	21.9402		1.01611	10.8075	28.3032
					0	0	0		0	0	0		0.00351124	0	0.000802143		0	0	0		0	0	0		0	0	0
				Blattabacterium	0	0	0		0	0	0		0.00351124	0	0.000802143		0	0	0		0	0	0		0	0	0
			Blattabacteriaceae		0	0	0		0	0	0		0.00351124	0	0.000802143		0	0	0		0	0	0		0	0	0
					0	0	0		0.00303099	0.00530349	0.00164834		0	0	0		0.218502	0	0.193674		0.000830268	0	0		0	0	0
				Owenweeksia	0	0	0		0.00303099	0.00530349	0.00164834		0	0	0		0.218502	0	0.193674		0.000830268	0	0		0	0	0
					0	0	0		0	0	0		0	0	0		0	0	0.00160061		0	0	0		0	0	0
				Crocinitomix	0	0	0		0	0	0		0	0	0		0	0	0.00160061		0	0	0		0	0	0
					0	0	0		0	0	0		0	0	0		0.00602764	0	0.00160061		0	0	0		0	0	0
				Fluviicola	0	0	0		0	0	0		0	0	0		0.00602764	0	0.00160061		0	0	0		0	0	0
					0	0	0		0	0	0		0	0	0		0.00301382	0	0.00480184		0	0	0		0	0	0
				NS7_marine_group	0	0	0		0	0	0		0	0	0		0.00301382	0	0.00480184		0	0	0		0	0	0
					0	0	0		0	0	0		0	0	0		0.00150691	0	0		0	0	0		0	0	0
				unclassified	0	0	0		0	0	0		0	0	0		0.00150691	0	0		0	0	0		0	0	0
			Cryomorphaceae		0	0	0		0.00303099	0.00530349	0.00164834		0	0	0		0.22905	0	0.201677		0.000830268	0	0		0	0	0
					0	0	0		0	0	0		0	0	0		0.0120553	0	0		0	0	0		0	0	0
				Actibacter	0	0	0		0	0	0		0	0	0		0.0120553	0	0		0	0	0		0	0	0
					0	0	0.00344489		0	0	0		0	0	0		0	0	0		0	0	0		0	0	0
				Capnocytophaga	0	0	0.00344489		0	0	0		0	0	0		0	0	0		0	0	0		0	0	0
					0	0	0		0	0	0		0	0	0		0.00150691	0	0		0	0	0		0	0	0
				Cellulophaga_1	0	0	0		0	0	0		0	0	0		0.00150691	0	0		0	0	0		0	0	0
					0	0	0		0	0	0		0	0	0.133156		0	0	0		0	0	0		0	0	0
				Coenonia	0	0	0		0	0	0		0	0	0.133156		0	0	0		0	0	0		0	0	0
					0	0	0		0	0	0		0	0	0		0.00602764	0	0.00160061		0	0	0		0	0	0
				Eudoraea	0	0	0		0	0	0		0	0	0		0.00602764	0	0.00160061		0	0	0		0	0	0
					0	0	0		0	0	0.00164834		0	0	0		0.0150691	0.00125932	0.00960369		0	0.00080057	0		0	0	0
				Flavobacterium_1	0	0	0		0	0	0.00164834		0	0	0		0.0150691	0.00125932	0.00960369		0	0.00080057	0		0	0	0
					0	0	0		0	0	0		0	0	0		0	0	0.00320123		0	0	0		0	0	0
				Formosa	0	0	0		0	0	0		0	0	0		0	0	0.00320123		0	0	0		0	0	0
					0	0	0		0	0	0		0	0	0		0	0	0		0	0	0		0	0	0
				Lutaonella_thermophila	0	0	0		0	0	0		0	0	0		0	0	0		0	0	0		0	0	0
					0	0	0		0	0	0		0	0	0		0.00602764	0	0.00160061		0	0	0		0	0	0
				Lutibacter	0	0	0		0	0	0		0	0	0		0.00602764	0	0.00160061		0	0	0		0	0	0
					0	0	0		0	0	0		0	0	0		0.00301382	0	0		0	0	0		0	0	0
				Maribacter	0	0	0		0	0	0		0	0	0		0.00301382	0	0		0	0	0		0	0	0
					0	0	0		0	0	0		0	0	0		0.0346589	0	0.0112043		0	0	0		0	0	0.000724869
				NS2b_marine_group	0	0	0		0	0	0		0	0	0		0.0346589	0	0.0112043		0	0	0		0	0	0.000724869
					0	0	0		0.00303099	0	0.00164834		0	0	0		0.0286313	0.00125932	0.020808		0	0	0		0	0	0
				NS4_marine_group	0	0	0		0.00303099	0	0.00164834		0	0	0		0.0286313	0.00125932	0.020808		0	0	0		0	0	0
					0	0	0		0.00606198	0.00132587	0.00164834		0	0	0		0.0858938	0	0.083232		0	0	0		0	0	0.000724869
				NS5_marine_group	0	0	0		0.00606198	0.00132587	0.00164834		0	0	0		0.0858938	0	0.083232		0	0	0		0	0	0.000724869
					0	0	0		0.0197014	0.00397762	0.0115384		0	0	0		0.37522	0.00377796	0.331327		0	0	0		0	0	0
				Polaribacter	0	0	0		0.0197014	0.00397762	0.0115384		0	0	0		0.37522	0.00377796	0.331327		0	0	0		0	0	0
					0	0	0		0	0	0		0	0	0		0.00150691	0	0		0	0	0		0	0	0
				Psychroserpens_2	0	0	0		0	0	0		0	0	0		0.00150691	0	0		0	0	0		0	0	0
					0	0	0		0	0	0		0	0	0		0	0	0.00160061		0	0	0		0	0	0
				Sediminibacter	0	0	0		0	0	0		0	0	0		0	0	0.00160061		0	0	0		0	0	0
					0	0	0		0	0	0		0	0	0		0.00753455	0	0.00640246		0	0	0		0	0	0
				Tenacibaculum_2	0	0	0		0	0	0		0	0	0		0.00753455	0	0.00640246		0	0	0		0	0	0
					0	0	0		0.0015155	0	0.00164834		0	0	0		0.0135622	0	0.00960369		0	0	0		0	0	0
				Ulvibacter	0	0	0		0.0015155	0	0.00164834		0	0	0		0.0135622	0	0.00960369		0	0	0		0	0	0
					0	0	0.000861223		0.0015155	0	0		0.00351124	0	0.405885		0.033152	0	0.0112043		0.000830268	0	0		0.000900009	0	0
				unclassified	0	0	0.000861223		0.0015155	0	0		0.00351124	0	0.405885		0.033152	0	0.0112043		0.000830268	0	0		0.000900009	0	0
					0	0	0		0	0	0		0	0	0		0.00150691	0	0		0	0	0		0	0	0
				uncultured_1	0	0	0		0	0	0		0	0	0		0.00150691	0	0		0	0	0		0	0	0
					0	0	0		0	0	0		0	0	0		0.00301382	0	0		0	0	0		0	0	0
				uncultured_2	0	0	0		0	0	0		0	0	0		0.00301382	0	0		0	0	0		0	0	0
					0	0	0		0	0	0		0	0	0		0.00753455	0	0.00160061		0	0	0		0	0	0
				uncultured_b	0	0	0		0	0	0		0	0	0		0.00753455	0	0.00160061		0	0	0		0	0	0
					0	0	0		0	0	0		0	0	0		0.00150691	0	0		0	0	0		0	0	0
				Winogradskyella	0	0	0		0	0	0		0	0	0		0.00150691	0	0		0	0	0		0	0	0
					0	0	0.00430611		0	0	0		0	0	0		0	0	0		0	0	0		0	0	0
				Bergeyella	0	0	0.00430611		0	0	0		0	0	0		0	0	0		0	0	0		0	0	0
					0	0	0		0.00454649	0	0		0	0	0		0	0	0		0	0	0		0	0	0
				Chryseobacterium_1	0	0	0		0.00454649	0	0		0	0	0		0	0	0		0	0	0		0	0	0
					0	0	0		0	0	0		0	0	0		0	0	0		0	0	0		0	0	0
				Chryseobacterium_10	0	0	0		0	0	0		0	0	0		0	0	0		0	0	0		0	0	0
					0	0	0.00258367		0.0681973	0.00928111	0.00329669		0	0	0		0	0	0		0	0	0		0	0	0
				Chryseobacterium_12	0	0	0.00258367		0.0681973	0.00928111	0.00329669		0	0	0		0	0	0		0	0	0		0	0	0
					0	0	0		0	0	0.00164834		0	0	0		0	0	0		0	0	0		0	0	0
				Chryseobacterium_3	0	0	0		0	0	0.00164834		0	0	0		0	0	0		0	0	0		0	0	0
					0	0	0		0.00606198	0.00132587	0		0	0	0.000802143		0	0	0		0	0	0		0	0	0
				Chryseobacterium_8	0	0	0		0.00606198	0.00132587	0		0	0	0.000802143		0	0	0		0	0	0		0	0	0
					0	0	0		0	0	0.00164834		0	0	0.000802143		0.00452073	0	0		0	0	0		0	0	0
				Cloacibacterium	0	0	0		0	0	0.00164834		0	0	0.000802143		0.00452073	0	0		0	0	0		0	0	0
					0	0	0		0.00454649	0	0.00164834		0	0	0		0	0	0		0	0	0		0	0	0
				Elizabethkingia	0	0	0		0.00454649	0	0.00164834		0	0	0		0	0	0		0	0	0		0	0	0
					0	0	0		0	0	0		0	0	0		0	0	0		0	0	0		0	0	0
				Epilithonimonas	0	0	0		0	0	0		0	0	0		0	0	0		0	0	0		0	0	0
					0	0	0.0447836		0.0333409	0.00795524	0.00494503		0	0	0		0	0	0		0	0	0		0	0	0
				unclassified	0	0	0.0447836		0.0333409	0.00795524	0.00494503		0	0	0		0	0	0		0	0	0		0	0	0
					0	0	0		0	0	0		0	0	0		0	0	0		0	0	0		0	0	0
				uncultured_2	0	0	0		0	0	0		0	0	0		0	0	0		0	0	0		0	0	0
					0	0	0		0	0	0		0	0	0		0	0	0		0	0	0		0	0	0
				uncultured_a	0	0	0		0	0	0		0	0	0		0	0	0		0	0	0		0	0	0
			Flavobacteriaceae		0	0	0.0559795		0.148519	0.0238657	0.0313185		0.00351124	0	0.540645		0.641943	0.00629659	0.492989		0.000830268	0.00080057	0		0.000900009	0	0.00144974
					0	0.000766331	0.000861223		0.00303099	0	0.00164834		0	0	0		0.0843869	0.00125932	0.0864332		0	0	0		0	0	0
				unclassified	0	0.000766331	0.000861223		0.00303099	0	0.00164834		0	0	0		0.0843869	0.00125932	0.0864332		0	0	0		0	0	0
			NS9_marine_group		0	0.000766331	0.000861223		0.00303099	0	0.00164834		0	0	0		0.0843869	0.00125932	0.0864332		0	0	0		0	0	0
					0	0	0		0.0015155	0	0.00659337		0.0711025	0.0177451	15.1629		0.0195898	0	0.0112043		0	0.00080057	0.00238256		0.00180002	0	0
				unclassified	0	0	0		0.0015155	0	0.00659337		0.0711025	0.0177451	15.1629		0.0195898	0	0.0112043		0	0.00080057	0.00238256		0.00180002	0	0
			unclassified		0	0	0		0.0015155	0	0.00659337		0.0711025	0.0177451	15.1629		0.0195898	0	0.0112043		0	0.00080057	0.00238256		0.00180002	0	0
		Flavobacteriales			0	0.000766331	0.0568407		0.156096	0.0291692	0.0412086		0.078125	0.0177451	15.7044		0.97497	0.00755591	0.792304		0.00166054	0.00160114	0.00238256		0.00270003	0	0.00144974
	Flavobacteria				0	0.000766331	0.0568407		0.156096	0.0291692	0.0412086		0.078125	0.0177451	15.7044		0.97497	0.00755591	0.792304		0.00166054	0.00160114	0.00238256		0.00270003	0	0.00144974
					0	0	0		0	0	0		0	0	0		0.00904146	0	0.00320123		0	0	0		0	0	0
				unclassified	0	0	0		0	0	0		0	0	0		0.00904146	0	0.00320123		0	0	0		0	0	0
			BD2-2		0	0	0		0	0	0		0	0	0		0.00904146	0	0.00320123		0	0	0		0	0	0
					0	0.000766331	0		0.0166705	0.00132587	0.00164834		0	0	0		0.0120553	0	0.00320123		0.000830268	0	0		0.000900009	0	0
				Chitinophaga	0	0.000766331	0		0.0166705	0.00132587	0.00164834		0	0	0		0.0120553	0	0.00320123		0.000830268	0	0		0.000900009	0	0
					0	0	0		0	0	0		0.00175562	0	0.000802143		0	0	0		0	0	0		0	0	0
				Filimonas	0	0	0		0	0	0		0.00175562	0	0.000802143		0	0	0		0	0	0		0	0	0
					0	0	0		0.015155	0	0		0	0	0		0.0105484	0	0.00800307		0	0	0		0	0.000720404	0.000724869
				Flavisolibacter	0	0	0		0.015155	0	0		0	0	0		0.0105484	0	0.00800307		0	0	0		0	0.000720404	0.000724869
					0	0	0		0	0.00132587	0		0	0	0		0.00150691	0	0		0	0	0		0	0	0
				Lacibacter	0	0	0		0	0.00132587	0		0	0	0		0.00150691	0	0		0	0	0		0	0	0
					0	0	0		0	0	0		0	0	0		0	0	0		0	0	0		0	0	0
				Niastella_1	0	0	0		0	0	0		0	0	0		0	0	0		0	0	0		0	0	0
					0	0	0		0	0	0		0	0	0		0.00753455	0	0		0	0	0		0	0	0
				Niastella_2	0	0	0		0	0	0		0	0	0		0.00753455	0	0		0	0	0		0	0	0
					0.000803807	0	0		0.0015155	0	0		0.00175562	0	0.000802143		0.0150691	0	0.00480184		0	0	0.000794187		0.00450005	0	0
				Sediminibacterium	0.000803807	0	0		0.0015155	0	0		0.00175562	0	0.000802143		0.0150691	0	0.00480184		0	0	0.000794187		0.00450005	0	0
					0	0	0		0.00303099	0	0		0	0	0		0.00753455	0	0.00480184		0	0	0		0	0	0.000724869
				Segetibacter	0	0	0		0.00303099	0	0		0	0	0		0.00753455	0	0.00480184		0	0	0		0	0	0.000724869
					0.000803807	0	0		0	0	0		0	0	0		0.00602764	0	0.00320123		0	0	0		0	0	0
				Terrimonas_2	0.000803807	0	0		0	0	0		0	0	0		0.00602764	0	0.00320123		0	0	0		0	0	0
					0.000803807	0	0.0671754		0.012124	0	0.00494503		0.222086	0.00161319	0.192514		0.0874007	0.00251864	0.264101		0	0.00080057	0		0.0171002	0.000720404	0.0898837
				unclassified	0.000803807	0	0.0671754		0.012124	0	0.00494503		0.222086	0.00161319	0.192514		0.0874007	0.00251864	0.264101		0	0.00080057	0		0.0171002	0.000720404	0.0898837
					0	0	0		0	0.00397762	0.00164834		0	0.000806595	0		0.0421935	0	0.0176068		0	0	0		0	0	0
				uncultured_1	0	0	0		0	0.00397762	0.00164834		0	0.000806595	0		0.0421935	0	0.0176068		0	0	0		0	0	0
					0.000803807	0	0.007751		0.0015155	0.00132587	0		0	0	0		0.0376727	0	0.0128049		0	0	0.000794187		0.00720007	0	0
				uncultured_10	0.000803807	0	0.007751		0.0015155	0.00132587	0		0	0	0		0.0376727	0	0.0128049		0	0	0.000794187		0.00720007	0	0
					0	0	0		0.0106085	0	0		0	0	0		0.0135622	0	0.00640246		0	0	0		0.00270003	0	0
				uncultured_11	0	0	0		0.0106085	0	0		0	0	0		0.0135622	0	0.00640246		0	0	0		0.00270003	0	0
					0	0	0.124016		0.00303099	0	0		0	0	0		0	0	0		0.00166054	0	0		0	0	0
				uncultured_12	0	0	0.124016		0.00303099	0	0		0	0	0		0	0	0		0.00166054	0	0		0	0	0
					0	0	0		0	0	0		0	0	0		0.00452073	0	0		0	0	0		0	0	0
				uncultured_13	0	0	0		0	0	0		0	0	0		0.00452073	0	0		0	0	0		0	0	0
					0.000803807	0	0		0	0	0		0.00175562	0	0.000802143		0.0150691	0	0.00800307		0	0	0		0.000900009	0	0
				uncultured_2	0.000803807	0	0		0	0	0		0.00175562	0	0.000802143		0.0150691	0	0.00800307		0	0	0		0.000900009	0	0
					0	0	0		0	0	0		0	0	0		0	0	0.00320123		0	0	0		0	0	0
				uncultured_4	0	0	0		0	0	0		0	0	0		0	0	0.00320123		0	0	0		0	0	0
					0	0	0		0	0	0		0	0	0		0.00904146	0	0		0	0.00080057	0		0.00180002	0	0
				uncultured_5	0	0	0		0	0	0		0	0	0		0.00904146	0	0		0	0.00080057	0		0.00180002	0	0
					0	0	0		0.0015155	0	0.00329669		0	0	0		0.0105484	0.00125932	0.00960369		0	0	0		0.00450005	0.000720404	0
				uncultured_6	0	0	0		0.0015155	0	0.00329669		0	0	0		0.0105484	0.00125932	0.00960369		0	0	0		0.00450005	0.000720404	0
					0	0	0		0	0	0		0	0	0		0.00150691	0	0		0	0	0		0	0	0
				uncultured_9	0	0	0		0	0	0		0	0	0		0.00150691	0	0		0	0	0		0	0	0
			Chitinophagaceae		0.00401903	0.000766331	0.198942		0.0651663	0.00795524	0.0115384		0.227353	0.00241978	0.194921		0.281792	0.00377796	0.345733		0.0024908	0.00160114	0.00158837		0.0396004	0.00216121	0.0913335
					0	0	0		0	0	0		0	0	0		0.00150691	0	0.00160061		0	0	0		0	0	0
				Dyadobacter	0	0	0		0	0	0		0	0	0		0.00150691	0	0.00160061		0	0	0		0	0	0
					0	0	0		0	0	0		0	0	0		0.00150691	0	0		0	0	0		0	0	0
				Emticicia	0	0	0		0	0	0		0	0	0		0.00150691	0	0		0	0	0		0	0	0
					0	0	0		0.0015155	0.00132587	0.00329669		0	0	0.000802143		0.0723316	0	0.0224086		0.00166054	0	0		0.000900009	0.000720404	0.000724869
				Flexibacter_1	0	0	0		0.0015155	0.00132587	0.00329669		0	0	0.000802143		0.0723316	0	0.0224086		0.00166054	0	0		0.000900009	0.000720404	0.000724869
					0	0	0		0	0.00132587	0		0	0	0		0	0	0		0	0	0		0	0	0
				Leadbetterella	0	0	0		0	0.00132587	0		0	0	0		0	0	0		0	0	0		0	0	0
					0	0	0		0	0	0		0	0	0		0	0	0		0	0	0		0.00180002	0	0
				Spirosoma	0	0	0		0	0	0		0	0	0		0	0	0		0	0	0		0.00180002	0	0
					0	0	0		0	0	0		0	0	0		0.00301382	0	0		0	0	0		0	0	0
				unclassified	0	0	0		0	0	0		0	0	0		0.00301382	0	0		0	0	0		0	0	0
					0	0	0		0	0	0		0	0	0		0.00301382	0	0		0	0	0		0	0	0
				Cytophaga	0	0	0		0	0	0		0	0	0		0.00301382	0	0		0	0	0		0	0	0
					0	0	0		0	0	0.00164834		0	0	0		0.00301382	0	0.00160061		0	0	0		0	0	0
				Sporocytophaga	0	0	0		0	0	0.00164834		0	0	0		0.00301382	0	0.00160061		0	0	0		0	0	0
					0	0	0		0.00303099	0.00132587	0		0.000877809	0	0		0.0135622	0	0.00320123		0	0	0		0.00270003	0	0
				Adhaeribacter	0	0	0		0.00303099	0.00132587	0		0.000877809	0	0		0.0135622	0	0.00320123		0	0	0		0.00270003	0	0
					0	0	0		0	0	0		0.000877809	0	0		0	0	0		0	0	0		0.00360004	0	0
				Hymenobacter	0	0	0		0	0	0		0.000877809	0	0		0	0	0		0	0	0		0.00360004	0	0
					0	0	0		0	0	0		0	0	0		0	0	0.00160061		0	0	0		0	0	0
				unclassified	0	0	0		0	0	0		0	0	0		0	0	0.00160061		0	0	0		0	0	0
			Cytophagaceae		0	0	0		0.00454649	0.00397762	0.00494503		0.00175562	0	0.000802143		0.0979491	0	0.0304117		0.00166054	0	0		0.00900009	0.000720404	0.000724869
					0.000803807	0	0.000861223		0.0015155	0	0.00164834		0	0	0		0.0180829	0	0.00640246		0	0	0		0	0	0
				unclassified	0.000803807	0	0.000861223		0.0015155	0	0.00164834		0	0	0		0.0180829	0	0.00640246		0	0	0		0	0	0
			env_OPS_17		0.000803807	0	0.000861223		0.0015155	0	0.00164834		0	0	0		0.0180829	0	0.00640246		0	0	0		0	0	0
					0	0	0		0	0	0		0	0	0		0.00150691	0	0		0	0	0		0	0	0
				Persicobacter	0	0	0		0	0	0		0	0	0		0.00150691	0	0		0	0	0		0	0	0
					0	0	0		0	0	0.00164834		0	0	0		0.00301382	0	0.00160061		0	0	0		0	0	0
				unclassified	0	0	0		0	0	0.00164834		0	0	0		0.00301382	0	0.00160061		0	0	0		0	0	0
					0	0.000766331	0		0	0	0		0	0	0		0	0	0		0.00498161	0	0.00158837		0	0	0
				Candidatus_Amoebophilus	0	0.000766331	0		0	0	0		0	0	0		0	0	0		0.00498161	0	0.00158837		0	0	0
					0	0	0		0	0.00132587	0		0	0	0		0.0120553	0.00125932	0.0144055		0	0	0.000794187		0	0	0
				Marinoscillum	0	0	0		0	0.00132587	0		0	0	0		0.0120553	0.00125932	0.0144055		0	0	0.000794187		0	0	0
			Flammeovirgaceae		0	0.000766331	0		0	0.00132587	0.00164834		0	0	0		0.016576	0.00125932	0.0160061		0.00498161	0	0.00238256		0	0	0
					0	0	0		0	0	0		0	0	0		0.00301382	0	0		0	0	0		0	0	0
				unclassified	0	0	0		0	0	0		0	0	0		0.00301382	0	0		0	0	0		0	0	0
			NS11-12_marine_group		0	0	0		0	0	0		0	0	0		0.00301382	0	0		0	0	0		0	0	0
					0	0	0		0	0.00132587	0.00164834		0	0	0		0.0105484	0	0.00160061		0	0	0.000794187		0	0	0
				unclassified	0	0	0		0	0.00132587	0.00164834		0	0	0		0.0105484	0	0.00160061		0	0	0.000794187		0	0	0
			PHOS-HE51		0	0	0		0	0.00132587	0.00164834		0	0	0		0.0105484	0	0.00160061		0	0	0.000794187		0	0	0
					0	0	0		0	0	0		0	0	0		0	0	0.00160061		0	0	0		0	0	0
				Rhodothermus	0	0	0		0	0	0		0	0	0		0	0	0.00160061		0	0	0		0	0	0
					0	0	0		0	0	0		0	0	0		0.00452073	0	0		0	0	0		0	0	0
				unclassified	0	0	0		0	0	0		0	0	0		0.00452073	0	0		0	0	0		0	0	0
					0	0	0		0	0	0		0	0	0		0.00301382	0	0		0	0	0		0	0	0
				uncultured_3	0	0	0		0	0	0		0	0	0		0.00301382	0	0		0	0	0		0	0	0
			Rhodothermaceae		0	0	0		0	0	0		0	0	0		0.00753455	0	0.00160061		0	0	0		0	0	0
					0	0	0		0	0	0		0	0	0		0.00602764	0	0		0	0	0		0	0	0
				Lewinella	0	0	0		0	0	0		0	0	0		0.00602764	0	0		0	0	0		0	0	0
					0.000803807	0	0		0	0	0		0	0	0		0.00753455	0	0		0	0	0		0	0	0
				unclassified	0.000803807	0	0		0	0	0		0	0	0		0.00753455	0	0		0	0	0		0	0	0
					0	0	0		0	0	0		0	0.00161319	0		0.0105484	0	0		0	0	0		0.000900009	0	0
				uncultured_2	0	0	0		0	0	0		0	0.00161319	0		0.0105484	0	0		0	0	0		0.000900009	0	0
					0	0	0		0	0	0		0	0	0		0.00301382	0	0		0	0	0		0	0	0
				uncultured_3	0	0	0		0	0	0		0	0	0		0.00301382	0	0		0	0	0		0	0	0
					0	0	0		0	0	0		0	0	0		0	0	0.00160061		0	0	0		0	0	0
				uncultured_4	0	0	0		0	0	0		0	0	0		0	0	0.00160061		0	0	0		0	0	0
			Saprospiraceae		0.000803807	0	0		0	0	0		0	0.00161319	0		0.0271244	0	0.00160061		0	0	0		0.000900009	0	0
					0.00884188	0.0268216	0.261812		0.0742593	0.347379	0.143406		0	0	0		0.00602764	0.0264457	0.0736283		0.0107935	0.409892	0.259699		0.00180002	0.126791	0.410276
				Termite_Cluster[Macrotermitinae]	0.00884188	0.0268216	0.261812		0.0742593	0.347379	0.143406		0	0	0		0.00602764	0.0264457	0.0736283		0.0107935	0.409892	0.259699		0.00180002	0.126791	0.410276
					0.000803807	0	0.00430611		0.0015155	0.00928111	0		0	0	0		0.00602764	0	0		0.00664215	0.162516	0.0182663		0	0	0
				unclassified	0.000803807	0	0.00430611		0.0015155	0.00928111	0		0	0	0		0.00602764	0	0		0.00664215	0.162516	0.0182663		0	0	0
			SB-1		0.00964568	0.0268216	0.266118		0.0757748	0.35666	0.143406		0	0	0		0.0120553	0.0264457	0.0736283		0.0174356	0.572408	0.277965		0.00180002	0.126791	0.410276
					0	0	0		0.0015155	0	0.00164834		0	0	0		0	0	0		0	0	0		0	0	0
				unclassified	0	0	0		0.0015155	0	0.00164834		0	0	0		0	0	0		0	0	0		0	0	0
			SB-5		0	0	0		0.0015155	0	0.00164834		0	0	0		0	0	0		0	0	0		0	0	0
					0	0	0		0.00606198	0	0		0	0	0		0.00602764	0.00125932	0		0	0	0		0.00270003	0	0
				Mucilaginibacter_1	0	0	0		0.00606198	0	0		0	0	0		0.00602764	0.00125932	0		0	0	0		0.00270003	0	0
					0	0	0		0	0	0		0	0	0		0.00301382	0	0		0	0	0.000794187		0	0	0
				Pedobacter_2	0	0	0		0	0	0		0	0	0		0.00301382	0	0		0	0	0.000794187		0	0	0
					0	0	0		0.0015155	0	0		0.000877809	0	0		0.00301382	0	0		0	0	0		0	0	0
				Pedobacter_4	0	0	0		0.0015155	0	0		0.000877809	0	0		0.00301382	0	0		0	0	0		0	0	0
					0	0	0		0	0	0		0	0	0		0	0	0		0	0	0		0	0	0
				Pedobacter_5	0	0	0		0	0	0		0	0	0		0	0	0		0	0	0		0	0	0
					0	0	0		0	0	0		0	0	0		0	0	0		0	0	0		0.000900009	0	0
				Solitalea	0	0	0		0	0	0		0	0	0		0	0	0		0	0	0		0.000900009	0	0
					0	0	0		0.00454649	0	0.00824171		0	0	0		0	0	0		0	0	0		0	0	0
				Sphingobacterium_1	0	0	0		0.00454649	0	0.00824171		0	0	0		0	0	0		0	0	0		0	0	0
					0	0	0		0	0	0		0	0	0		0	0	0.00160061		0.000830268	0	0		0	0	0
				unclassified	0	0	0		0	0	0		0	0	0		0	0	0.00160061		0.000830268	0	0		0	0	0
					0	0	0		0.0015155	0	0		0	0	0		0	0	0		0	0	0		0	0	0
				uncultured_a	0	0	0		0.0015155	0	0		0	0	0		0	0	0		0	0	0		0	0	0
			Sphingobacteriaceae		0	0	0		0.0136395	0	0.00824171		0.000877809	0	0		0.0120553	0.00125932	0.00160061		0.000830268	0	0.000794187		0.00360004	0	0
					0	0	0		0	0	0		0	0	0		0	0	0		0	0	0		0	0	0
				unclassified	0	0	0		0	0	0		0	0	0		0	0	0		0	0	0		0	0	0
			ST-12K33		0	0	0		0	0	0		0	0	0		0	0	0		0	0	0		0	0	0
					0	0	0		0	0	0		0	0	0		0	0	0		0	0	0		0.000900009	0	0
					0.000803807	0.000766331	0.00602856		0.0636508	0.18297	0.057692		0	0	0.00160429		0.0195898	0.0251864	0.070427		0.00996322	0.0952678	0.0643291		0.00270003	0.215401	0.176143
					0	0	0		0	0	0		0	0	0		0.00602764	0	0		0.000830268	0.00080057	0		0.00270003	0.000720404	0
				unclassified	0.000803807	0.000766331	0.00602856		0.0636508	0.18297	0.057692		0	0	0.00160429		0.0256175	0.0251864	0.070427		0.0107935	0.0960684	0.0643291		0.00630006	0.216121	0.176143
			unclassified		0.000803807	0.000766331	0.00602856		0.0636508	0.18297	0.057692		0	0	0.00160429		0.0256175	0.0251864	0.070427		0.0107935	0.0960684	0.0643291		0.00630006	0.216121	0.176143
					0.0353675	0.0682034	0.470228		0.0575888	0.221421	0.115384		0	0	0		0.0135622	0.00755591	0.0128049		0.0024908	0.325031	0.250963		0.00360004	0.634676	0.364609
				unclassified	0.0353675	0.0682034	0.470228		0.0575888	0.221421	0.115384		0	0	0		0.0135622	0.00755591	0.0128049		0.0024908	0.325031	0.250963		0.00360004	0.634676	0.364609
			vadinHA17		0.0353675	0.0682034	0.470228		0.0575888	0.221421	0.115384		0	0	0		0.0135622	0.00755591	0.0128049		0.0024908	0.325031	0.250963		0.00360004	0.634676	0.364609
					0	0	0		0.00303099	0	0.00329669		0	0	0		0.00452073	0	0.00160061		0	0	0		0	0	0
				unclassified	0	0	0		0.00303099	0	0.00329669		0	0	0		0.00452073	0	0.00160061		0	0	0		0	0	0
			WCHB1-69		0	0	0		0.00303099	0	0.00329669		0	0	0		0.00452073	0	0.00160061		0	0	0		0	0	0
		Sphingobacteriales			0.0514436	0.097324	0.942178		0.286429	0.775636	0.351097		0.229986	0.00403297	0.197327		0.539473	0.0654846	0.566618		0.0406831	0.995109	0.598817		0.0648006	0.98047	1.04309
					0	0	0		0.0106085	0.010607	0.00659337		0.000877809	0.000806595	0		0.00452073	0	0.00160061		0	0.0152108	0.00953024		0.000900009	0.0100857	0.010873
				unclassified	0	0	0		0.0106085	0.010607	0.00659337		0.000877809	0.000806595	0		0.00452073	0	0.00160061		0	0.0152108	0.00953024		0.000900009	0.0100857	0.010873
			unclassified		0	0	0		0.0106085	0.010607	0.00659337		0.000877809	0.000806595	0		0.00452073	0	0.00160061		0	0.0152108	0.00953024		0.000900009	0.0100857	0.010873
		unclassified			0	0	0		0.0106085	0.010607	0.00659337		0.000877809	0.000806595	0		0.00452073	0	0.00160061		0	0.0152108	0.00953024		0.000900009	0.0100857	0.010873
	Sphingobacteria				0.0514436	0.097324	0.942178		0.297037	0.786243	0.35769		0.230864	0.00483957	0.197327		0.543994	0.0654846	0.568218		0.0406831	1.01032	0.608347		0.0657007	0.990556	1.05396
					0.0281332	0.0245226	0.0766488		0.0484959	0.157779	0.271977		0.0158006	0.0266176	0.668185		0.016576	0.0113339	0.0736283		0.0182659	0.268191	0.270023		0.00540005	0.152726	0.134101
				unclassified	0.0281332	0.0245226	0.0766488		0.0484959	0.157779	0.271977		0.0158006	0.0266176	0.668185		0.016576	0.0113339	0.0736283		0.0182659	0.268191	0.270023		0.00540005	0.152726	0.134101
			unclassified		0.0281332	0.0245226	0.0766488		0.0484959	0.157779	0.271977		0.0158006	0.0266176	0.668185		0.016576	0.0113339	0.0736283		0.0182659	0.268191	0.270023		0.00540005	0.152726	0.134101
		unclassified			0.0281332	0.0245226	0.0766488		0.0484959	0.157779	0.271977		0.0158006	0.0266176	0.668185		0.016576	0.0113339	0.0736283		0.0182659	0.268191	0.270023		0.00540005	0.152726	0.134101
	unclassified				0.0281332	0.0245226	0.0766488		0.0484959	0.157779	0.271977		0.0158006	0.0266176	0.668185		0.016576	0.0113339	0.0736283		0.0182659	0.268191	0.270023		0.00540005	0.152726	0.134101
					0	0	0		0	0	0		0	0	0.000802143		0	0	0		0.00166054	0	0		0	0	0
				unclassified	0	0	0		0	0	0		0	0	0.000802143		0	0	0		0.00166054	0	0		0	0	0
			unclassified		0	0	0		0	0	0		0	0	0.000802143		0	0	0		0.00166054	0	0		0	0	0
		unclassified			0	0	0		0	0	0		0	0	0.000802143		0	0	0		0.00166054	0	0		0	0	0
	VC2_1_Bac22				0	0	0		0	0	0		0	0	0.000802143		0	0	0		0.00166054	0	0		0	0	0
Bacteroidetes					8.4239	7.25332	29.2075		15.8021	18.8513	33.2883		2.19101	4.41288	55.9551		1.64554	4.33458	20.9632		1.31182	14.4431	22.821		1.08991	11.9508	29.4927
					0	0.00153266	0.0206693		0.00303099	0.0145846	0.0510986		0	0.000806595	0		0.00904146	0.00251864	0.00960369		0.00166054	0.0248177	0.0142954		0	0	0.0123228
				unclassified	0	0.00153266	0.0206693		0.00303099	0.0145846	0.0510986		0	0.000806595	0		0.00904146	0.00251864	0.00960369		0.00166054	0.0248177	0.0142954		0	0	0.0123228
			unclassified		0	0.00153266	0.0206693		0.00303099	0.0145846	0.0510986		0	0.000806595	0		0.00904146	0.00251864	0.00960369		0.00166054	0.0248177	0.0142954		0	0	0.0123228
		unclassified			0	0.00153266	0.0206693		0.00303099	0.0145846	0.0510986		0	0.000806595	0		0.00904146	0.00251864	0.00960369		0.00166054	0.0248177	0.0142954		0	0	0.0123228
	unclassified				0	0.00153266	0.0206693		0.00303099	0.0145846	0.0510986		0	0.000806595	0		0.00904146	0.00251864	0.00960369		0.00166054	0.0248177	0.0142954		0	0	0.0123228
BD1-5					0	0.00153266	0.0206693		0.00303099	0.0145846	0.0510986		0	0.000806595	0		0.00904146	0.00251864	0.00960369		0.00166054	0.0248177	0.0142954		0	0	0.0123228
					0	0	0		0	0	0		0	0	0		0.00150691	0	0		0	0	0		0	0	0
				unclassified	0	0	0		0	0	0		0	0	0		0.00150691	0	0		0	0	0		0	0	0
			08D2Z23		0	0	0		0	0	0		0	0	0		0.00150691	0	0		0	0	0		0	0	0
					0	0	0		0	0	0		0	0	0		0	0	0		0	0	0		0	0.000720404	0
				Caldisericum	0	0	0		0	0	0		0	0	0		0	0	0		0	0	0		0	0.000720404	0
			Caldisericaceae		0	0	0		0	0	0		0	0	0		0	0	0		0	0	0		0	0.000720404	0
		Caldisericales			0	0	0		0	0	0		0	0	0		0.00150691	0	0		0	0	0		0	0.000720404	0
	Caldisericia				0	0	0		0	0	0		0	0	0		0.00150691	0	0		0	0	0		0	0.000720404	0
Caldiserica					0	0	0		0	0	0		0	0	0		0.00150691	0	0		0	0	0		0	0.000720404	0
					0.0104495	0.00842964	0		0	0	0		0	0	0		0.00150691	0	0		0	0.011208	0.00317675		0	0	0
				unclassified	0.0104495	0.00842964	0		0	0	0		0	0	0		0.00150691	0	0		0	0.011208	0.00317675		0	0	0
			unclassified		0.0104495	0.00842964	0		0	0	0		0	0	0		0.00150691	0	0		0	0.011208	0.00317675		0	0	0
		unclassified			0.0104495	0.00842964	0		0	0	0		0	0	0		0.00150691	0	0		0	0.011208	0.00317675		0	0	0
	unclassified				0.0104495	0.00842964	0		0	0	0		0	0	0		0.00150691	0	0		0	0.011208	0.00317675		0	0	0
BRC1 phylum					0.0104495	0.00842964	0		0	0	0		0	0	0		0.00150691	0	0		0	0.011208	0.00317675		0	0	0
					0	0	0		0.00303099	0	0		0	0.000806595	0		0.0226036	0	0.00960369		0	0	0		0	0	0
				unclassified	0	0	0		0.00303099	0	0		0	0.000806595	0		0.0226036	0	0.00960369		0	0	0		0	0	0
			unclassified		0	0	0		0.00303099	0	0		0	0.000806595	0		0.0226036	0	0.00960369		0	0	0		0	0	0
		unclassified			0	0	0		0.00303099	0	0		0	0.000806595	0		0.0226036	0	0.00960369		0	0	0		0	0	0
	unclassified				0	0	0		0.00303099	0	0		0	0.000806595	0		0.0226036	0	0.00960369		0	0	0		0	0	0
OD1 phylum					0	0	0		0.00303099	0	0		0	0.000806595	0		0.0226036	0	0.00960369		0	0	0		0	0	0
					0.000803807	0	0.000861223		0	0	0		0	0	0		0.00904146	0	0		0	0	0		0	0	0
				unclassified	0.000803807	0	0.000861223		0	0	0		0	0	0		0.00904146	0	0		0	0	0		0	0	0
			unclassified		0.000803807	0	0.000861223		0	0	0		0	0	0		0.00904146	0	0		0	0	0		0	0	0
		unclassified			0.000803807	0	0.000861223		0	0	0		0	0	0		0.00904146	0	0		0	0	0		0	0	0
	unclassified				0.000803807	0	0.000861223		0	0	0		0	0	0		0.00904146	0	0		0	0	0		0	0	0
OP11 phylum					0.000803807	0	0.000861223		0	0	0		0	0	0		0.00904146	0	0		0	0	0		0	0	0
					0	0	0		0.0015155	0.00265175	0		0.000877809	0	0		0.0105484	0.00125932	0.00320123		0	0	0		0	0	0
				unclassified	0	0	0		0.0015155	0.00265175	0		0.000877809	0	0		0.0105484	0.00125932	0.00320123		0	0	0		0	0	0
			unclassified		0	0	0		0.0015155	0.00265175	0		0.000877809	0	0		0.0105484	0.00125932	0.00320123		0	0	0		0	0	0
		unclassified			0	0	0		0.0015155	0.00265175	0		0.000877809	0	0		0.0105484	0.00125932	0.00320123		0	0	0		0	0	0
	unclassified				0	0	0		0.0015155	0.00265175	0		0.000877809	0	0		0.0105484	0.00125932	0.00320123		0	0	0		0	0	0
OP3 phylum					0	0	0		0.0015155	0.00265175	0		0.000877809	0	0		0.0105484	0.00125932	0.00320123		0	0	0		0	0	0
					0	0	0		0.0015155	0.00265175	0		0	0	0		0	0	0.00480184		0	0	0		0	0	0
				unclassified	0	0	0		0.0015155	0.00265175	0		0	0	0		0	0	0.00480184		0	0	0		0	0	0
			unclassified		0	0	0		0.0015155	0.00265175	0		0	0	0		0	0	0.00480184		0	0	0		0	0	0
		unclassified			0	0	0		0.0015155	0.00265175	0		0	0	0		0	0	0.00480184		0	0	0		0	0	0
	unclassified				0	0	0		0.0015155	0.00265175	0		0	0	0		0	0	0.00480184		0	0	0		0	0	0
OP8 phylum					0	0	0		0.0015155	0.00265175	0		0	0	0		0	0	0.00480184		0	0	0		0	0	0
					0.0168799	0.0590074	0.10593		0.127302	0.33412	0.196153		0.0263343	0.0879188	0.0986636		0.00452073	0.0377796	0.091235		0	0.00240171	0.00635349		0.00450005	0.0360202	0.130476
				unclassified	0.0168799	0.0590074	0.10593		0.127302	0.33412	0.196153		0.0263343	0.0879188	0.0986636		0.00452073	0.0377796	0.091235		0	0.00240171	0.00635349		0.00450005	0.0360202	0.130476
			unclassified		0.0168799	0.0590074	0.10593		0.127302	0.33412	0.196153		0.0263343	0.0879188	0.0986636		0.00452073	0.0377796	0.091235		0	0.00240171	0.00635349		0.00450005	0.0360202	0.130476
		unclassified			0.0168799	0.0590074	0.10593		0.127302	0.33412	0.196153		0.0263343	0.0879188	0.0986636		0.00452073	0.0377796	0.091235		0	0.00240171	0.00635349		0.00450005	0.0360202	0.130476
	unclassified				0.0168799	0.0590074	0.10593		0.127302	0.33412	0.196153		0.0263343	0.0879188	0.0986636		0.00452073	0.0377796	0.091235		0	0.00240171	0.00635349		0.00450005	0.0360202	0.130476
SR1 phylum					0.0168799	0.0590074	0.10593		0.127302	0.33412	0.196153		0.0263343	0.0879188	0.0986636		0.00452073	0.0377796	0.091235		0	0.00240171	0.00635349		0.00450005	0.0360202	0.130476
					0.000803807	0.00229899	0		0.0015155	0.00132587	0		0	0	0		0.0105484	0	0.00320123		0.0307199	0.00240171	0.000794187		0.00540005	0.000720404	0
				unclassified	0.000803807	0.00229899	0		0.0015155	0.00132587	0		0	0	0		0.0105484	0	0.00320123		0.0307199	0.00240171	0.000794187		0.00540005	0.000720404	0
			unclassified		0.000803807	0.00229899	0		0.0015155	0.00132587	0		0	0	0		0.0105484	0	0.00320123		0.0307199	0.00240171	0.000794187		0.00540005	0.000720404	0
		unclassified			0.000803807	0.00229899	0		0.0015155	0.00132587	0		0	0	0		0.0105484	0	0.00320123		0.0307199	0.00240171	0.000794187		0.00540005	0.000720404	0
	unclassified				0.000803807	0.00229899	0		0.0015155	0.00132587	0		0	0	0		0.0105484	0	0.00320123		0.0307199	0.00240171	0.000794187		0.00540005	0.000720404	0
TM6 phylum					0.000803807	0.00229899	0		0.0015155	0.00132587	0		0	0	0		0.0105484	0	0.00320123		0.0307199	0.00240171	0.000794187		0.00540005	0.000720404	0
					0.0136647	0.011495	0.0249755		0.0136395	0.0477314	0.0214285		0	0	0.000802143		0.00301382	0.00629659	0.0256098		0.00581188	0.0208148	0.0412977		0.000900009	0.0136877	0.0210212
				unclassified	0.0136647	0.011495	0.0249755		0.0136395	0.0477314	0.0214285		0	0	0.000802143		0.00301382	0.00629659	0.0256098		0.00581188	0.0208148	0.0412977		0.000900009	0.0136877	0.0210212
			unclassified		0.0136647	0.011495	0.0249755		0.0136395	0.0477314	0.0214285		0	0	0.000802143		0.00301382	0.00629659	0.0256098		0.00581188	0.0208148	0.0412977		0.000900009	0.0136877	0.0210212
		unclassified			0.0136647	0.011495	0.0249755		0.0136395	0.0477314	0.0214285		0	0	0.000802143		0.00301382	0.00629659	0.0256098		0.00581188	0.0208148	0.0412977		0.000900009	0.0136877	0.0210212
	Dictyopteran_cluster[Cockroaches-LT-Macrotermitinae]				0.0136647	0.011495	0.0249755		0.0136395	0.0477314	0.0214285		0	0	0.000802143		0.00301382	0.00629659	0.0256098		0.00581188	0.0208148	0.0412977		0.000900009	0.0136877	0.0210212
					0.00241142	0.00229899	0.0413387		0.0197014	0.0278433	0.057692		0	0	0.0312836		0.00301382	0.0214084	0.0928356		0.00166054	0.00480342	0.0190605		0	0.00504283	0.0297196
				unclassified	0.00241142	0.00229899	0.0413387		0.0197014	0.0278433	0.057692		0	0	0.0312836		0.00301382	0.0214084	0.0928356		0.00166054	0.00480342	0.0190605		0	0.00504283	0.0297196
			unclassified		0.00241142	0.00229899	0.0413387		0.0197014	0.0278433	0.057692		0	0	0.0312836		0.00301382	0.0214084	0.0928356		0.00166054	0.00480342	0.0190605		0	0.00504283	0.0297196
		unclassified			0.00241142	0.00229899	0.0413387		0.0197014	0.0278433	0.057692		0	0	0.0312836		0.00301382	0.0214084	0.0928356		0.00166054	0.00480342	0.0190605		0	0.00504283	0.0297196
	Termite_Cluster_1[LT]				0.00241142	0.00229899	0.0413387		0.0197014	0.0278433	0.057692		0	0	0.0312836		0.00301382	0.0214084	0.0928356		0.00166054	0.00480342	0.0190605		0	0.00504283	0.0297196
					0	0	0.00258367		0.00606198	0.00397762	0.00824171		0	0	0		0	0	0.00320123		0	0.00080057	0		0	0.000720404	0
				unclassified	0	0	0.00258367		0.00606198	0.00397762	0.00824171		0	0	0		0	0	0.00320123		0	0.00080057	0		0	0.000720404	0
			unclassified		0	0	0.00258367		0.00606198	0.00397762	0.00824171		0	0	0		0	0	0.00320123		0	0.00080057	0		0	0.000720404	0
		unclassified			0	0	0.00258367		0.00606198	0.00397762	0.00824171		0	0	0		0	0	0.00320123		0	0.00080057	0		0	0.000720404	0
	Termite_Cluster_2[Cryptotermes-Coptotermes-Microcerotermes]				0	0	0.00258367		0.00606198	0.00397762	0.00824171		0	0	0		0	0	0.00320123		0	0.00080057	0		0	0.000720404	0
					0.00241142	0.00229899	0.0301428		0.0166705	0.00795524	0.0197801		0	0	0.000802143		0.00452073	0.00755591	0.0352135		0.0190962	0.00320228	0.00158837		0.00270003	0.00288162	0.0260953
				unclassified	0.00241142	0.00229899	0.0301428		0.0166705	0.00795524	0.0197801		0	0	0.000802143		0.00452073	0.00755591	0.0352135		0.0190962	0.00320228	0.00158837		0.00270003	0.00288162	0.0260953
			unclassified		0.00241142	0.00229899	0.0301428		0.0166705	0.00795524	0.0197801		0	0	0.000802143		0.00452073	0.00755591	0.0352135		0.0190962	0.00320228	0.00158837		0.00270003	0.00288162	0.0260953
		unclassified			0.00241142	0.00229899	0.0301428		0.0166705	0.00795524	0.0197801		0	0	0.000802143		0.00452073	0.00755591	0.0352135		0.0190962	0.00320228	0.00158837		0.00270003	0.00288162	0.0260953
	unclassified				0.00241142	0.00229899	0.0301428		0.0166705	0.00795524	0.0197801		0	0	0.000802143		0.00452073	0.00755591	0.0352135		0.0190962	0.00320228	0.00158837		0.00270003	0.00288162	0.0260953
TM7 phylum					0.0184876	0.0160929	0.0990406		0.0560734	0.0875076	0.107142		0	0	0.0328879		0.0105484	0.0352609	0.15686		0.0265686	0.0296211	0.0619466		0.00360004	0.0223325	0.0768361
					0	0	0		0	0	0		0	0	0		0.00150691	0	0		0	0	0		0	0	0
				unclassified	0	0	0		0	0	0		0	0	0		0.00150691	0	0		0	0	0		0	0	0
			unclassified		0	0	0		0	0	0		0	0	0		0.00150691	0	0		0	0	0		0	0	0
		unclassified			0	0	0		0	0	0		0	0	0		0.00150691	0	0		0	0	0		0	0	0
	unclassified				0	0	0		0	0	0		0	0	0		0.00150691	0	0		0	0	0		0	0	0
WS1 phylum					0	0	0		0	0	0		0	0	0		0.00150691	0	0		0	0	0		0	0	0
					0	0	0.000861223		0.0015155	0	0		0	0.000806595	0		0.0286313	0.00125932	0.00960369		0	0.00160114	0		0	0.000720404	0
				unclassified	0	0	0.000861223		0.0015155	0	0		0	0.000806595	0		0.0286313	0.00125932	0.00960369		0	0.00160114	0		0	0.000720404	0
			unclassified		0	0	0.000861223		0.0015155	0	0		0	0.000806595	0		0.0286313	0.00125932	0.00960369		0	0.00160114	0		0	0.000720404	0
		unclassified			0	0	0.000861223		0.0015155	0	0		0	0.000806595	0		0.0286313	0.00125932	0.00960369		0	0.00160114	0		0	0.000720404	0
	unclassified				0	0	0.000861223		0.0015155	0	0		0	0.000806595	0		0.0286313	0.00125932	0.00960369		0	0.00160114	0		0	0.000720404	0
WS3 phylum					0	0	0.000861223		0.0015155	0	0		0	0.000806595	0		0.0286313	0.00125932	0.00960369		0	0.00160114	0		0	0.000720404	0
					0	0	0		0.0015155	0	0		0	0	0		0.488239	5.46922	2.54018		0	0	0		0	0	0
				Termite_subcluster_I	0	0	0		0.0015155	0	0		0	0	0		0.488239	5.46922	2.54018		0	0	0		0	0	0
					5.86216	11.4405	0.149853		0.0484959	0.103418	0		3.22858	5.01379	1.38209		0	0	0		0.267346	0.0552393	0.0492396		0.351004	0.0979749	0.033344
				Termite_subcluster_II	5.86216	11.4405	0.149853		0.0484959	0.103418	0		3.22858	5.01379	1.38209		0	0	0		0.267346	0.0552393	0.0492396		0.351004	0.0979749	0.033344
					0.000803807	0.011495	0		0.0015155	0.00132587	0		0.000877809	0	0		0	0.00377796	0		0.00332107	0.00080057	0		0.00450005	0.00432242	0.000724869
				unclassified	0.000803807	0.011495	0		0.0015155	0.00132587	0		0.000877809	0	0		0	0.00377796	0		0.00332107	0.00080057	0		0.00450005	0.00432242	0.000724869
			Termite_Cluster		5.86297	11.452	0.149853		0.0515269	0.104744	0		3.22946	5.01379	1.38209		0.488239	5.473	2.54018		0.270667	0.0560399	0.0492396		0.355504	0.102297	0.0340688
					0.00643045	0.0107286	0		0.00606198	0.0411021	0		0	0	0		0	0.00125932	0.00160061		0.0357015	0.016812	0.0182663		0.00360004	0.00144081	0
				unclassified	0.00643045	0.0107286	0		0.00606198	0.0411021	0		0	0	0		0	0.00125932	0.00160061		0.0357015	0.016812	0.0182663		0.00360004	0.00144081	0
			unclassified		0.00643045	0.0107286	0		0.00606198	0.0411021	0		0	0	0		0	0.00125932	0.00160061		0.0357015	0.016812	0.0182663		0.00360004	0.00144081	0
		TG3_sp1			5.8694	11.4628	0.149853		0.0575888	0.145846	0		3.22946	5.01379	1.38209		0.488239	5.47426	2.54178		0.306369	0.0728519	0.0675059		0.359104	0.103738	0.0340688
	TG3_sp1				5.8694	11.4628	0.149853		0.0575888	0.145846	0		3.22946	5.01379	1.38209		0.488239	5.47426	2.54178		0.306369	0.0728519	0.0675059		0.359104	0.103738	0.0340688
					0.00482284	0.0122613	0		0.0015155	0.00132587	0		0.00175562	0.00725935	0.00160429		0.0858938	0.538989	0.163263		0.0747241	0.00560399	0.0349442		0	0	0.000724869
				Termite_subcluster_I	0.00482284	0.0122613	0		0.0015155	0.00132587	0		0.00175562	0.00725935	0.00160429		0.0858938	0.538989	0.163263		0.0747241	0.00560399	0.0349442		0	0	0.000724869
					0.0120571	0.0130276	0.00172245		0.0560734	0.123306	0.00989006		0.362535	0.661408	0.139573		0	0.00755591	0.00320123		0.0323805	0.00160114	0.00397093		0.180002	0.0367406	0.00579895
				Termite_subcluster_II	0.0120571	0.0130276	0.00172245		0.0560734	0.123306	0.00989006		0.362535	0.661408	0.139573		0	0.00755591	0.00320123		0.0323805	0.00160114	0.00397093		0.180002	0.0367406	0.00579895
					0.112533	0.128744	0.00688978		0.250057	0.37257	0.00164834		0.073736	0.129862	0.028075		0	0	0		0.0166054	0.00960684	0.00476512		0.000900009	0	0
				unclassified	0.112533	0.128744	0.00688978		0.250057	0.37257	0.00164834		0.073736	0.129862	0.028075		0	0	0		0.0166054	0.00960684	0.00476512		0.000900009	0	0
			Termite_Cockroach_Cluster		0.129413	0.154032	0.00861223		0.307646	0.497202	0.0115384		0.438027	0.798529	0.169252		0.0858938	0.546544	0.166464		0.12371	0.016812	0.0436803		0.180902	0.0367406	0.00652382
					0	0	0		0	0	0		0	0	0		0	0	0		0	0	0		0	0	0
				unclassified	0	0	0		0	0	0		0	0	0		0	0	0		0	0	0		0	0	0
			unclassified		0	0	0		0	0	0		0	0	0		0	0	0		0	0	0		0	0	0
		TG3_sp2			0.129413	0.154032	0.00861223		0.307646	0.497202	0.0115384		0.438027	0.798529	0.169252		0.0858938	0.546544	0.166464		0.12371	0.016812	0.0436803		0.180902	0.0367406	0.00652382
	TG3_sp2				0.129413	0.154032	0.00861223		0.307646	0.497202	0.0115384		0.438027	0.798529	0.169252		0.0858938	0.546544	0.166464		0.12371	0.016812	0.0436803		0.180902	0.0367406	0.00652382
					0	0	0		0	0	0		0	0	0		0	0	0		0	0	0		0	0	0
				unclassified	0	0	0		0	0	0		0	0	0		0	0	0		0	0	0		0	0	0
			unclassified		0	0	0		0	0	0		0	0	0		0	0	0		0	0	0		0	0	0
		unclassified			0	0	0		0	0	0		0	0	0		0	0	0		0	0	0		0	0	0
	unclassified				0	0	0		0	0	0		0	0	0		0	0	0		0	0	0		0	0	0
TG3 phylum					5.99881	11.6168	0.158465		0.365235	0.643048	0.0115384		3.66749	5.81232	1.55135		0.574132	6.0208	2.70824		0.430079	0.0896638	0.111186		0.540005	0.140479	0.0405927
					0	0	0		0	0	0		0	0	0		0	0	0		0.00166054	0	0		0	0	0
				unclassified	0	0	0		0	0	0		0	0	0		0	0	0		0.00166054	0	0		0	0	0
			Chlamydiaceae		0	0	0		0	0	0		0	0	0		0	0	0		0.00166054	0	0		0	0	0
					0	0	0		0.0015155	0.00132587	0		0	0	0		0.00602764	0	0		0	0	0		0	0	0
				unclassified	0	0	0		0.0015155	0.00132587	0		0	0	0		0.00602764	0	0		0	0	0		0	0	0
			cvE6		0	0	0		0.0015155	0.00132587	0		0	0	0		0.00602764	0	0		0	0	0		0	0	0
					0	0	0		0.0015155	0	0		0	0	0		0.00452073	0	0		0.00664215	0	0		0.00450005	0	0
				Candidatus_Protochlamydia	0	0	0		0.0015155	0	0		0	0	0		0.00452073	0	0		0.00664215	0	0		0.00450005	0	0
					0	0	0		0	0.00132587	0.00329669		0	0	0		0.00150691	0	0		0.00664215	0	0		0.00270003	0	0
				Neochlamydia	0	0	0		0	0.00132587	0.00329669		0	0	0		0.00150691	0	0		0.00664215	0	0		0.00270003	0	0
					0	0	0		0	0	0		0	0	0		0	0	0		0.00166054	0	0		0	0	0
				Parachlamydia	0	0	0		0	0	0		0	0	0		0	0	0		0.00166054	0	0		0	0	0
					0	0	0		0	0	0		0	0	0		0.00301382	0	0.00320123		0.00332107	0	0		0.00180002	0.000720404	0
				unclassified	0	0	0		0	0	0		0	0	0		0.00301382	0	0.00320123		0.00332107	0	0		0.00180002	0.000720404	0
			Parachlamydiaceae		0	0	0		0.0015155	0.00132587	0.00329669		0	0	0		0.00904146	0	0.00320123		0.0182659	0	0		0.00900009	0.000720404	0
					0	0	0		0	0	0		0.000877809	0	0		0.00904146	0	0.00160061		0.0024908	0	0		0	0	0
				Candidatus_Rhabdochlamydia	0	0	0		0	0	0		0.000877809	0	0		0.00904146	0	0.00160061		0.0024908	0	0		0	0	0
			Simkaniaceae		0	0	0		0	0	0		0.000877809	0	0		0.00904146	0	0.00160061		0.0024908	0	0		0	0	0
					0.000803807	0	0		0	0	0.00164834		0.000877809	0	0		0.00602764	0	0.00160061		0.000830268	0	0		0.000900009	0	0
				unclassified	0.000803807	0	0		0	0	0.00164834		0.000877809	0	0		0.00602764	0	0.00160061		0.000830268	0	0		0.000900009	0	0
			unclassified		0.000803807	0	0		0	0	0.00164834		0.000877809	0	0		0.00602764	0	0.00160061		0.000830268	0	0		0.000900009	0	0
		Chlamydiales			0.000803807	0	0		0.00303099	0.00265175	0.00494503		0.00175562	0	0		0.0301382	0	0.00640246		0.0232475	0	0		0.0099001	0.000720404	0
	Chlamydiae				0.000803807	0	0		0.00303099	0.00265175	0.00494503		0.00175562	0	0		0.0301382	0	0.00640246		0.0232475	0	0		0.0099001	0.000720404	0
Chlamydiae					0.000803807	0	0		0.00303099	0.00265175	0.00494503		0.00175562	0	0		0.0301382	0	0.00640246		0.0232475	0	0		0.0099001	0.000720404	0
					0	0	0		0	0	0.00164834		0.000877809	0.000806595	0		0.0105484	0.00125932	0.00640246		0	0	0		0	0	0
				unclassified	0	0	0		0	0	0.00164834		0.000877809	0.000806595	0		0.0105484	0.00125932	0.00640246		0	0	0		0	0	0
			BSV26		0	0	0		0	0	0.00164834		0.000877809	0.000806595	0		0.0105484	0.00125932	0.00640246		0	0	0		0	0	0
					0	0	0		0	0	0		0	0	0		0	0	0		0	0	0		0	0	0
				uncultured_4	0	0	0		0	0	0		0	0	0		0	0	0		0	0	0		0	0	0
			Chlorobiaceae		0	0	0		0	0	0		0	0	0		0	0	0		0	0	0		0	0	0
					0.0723426	0.151733	0.0895671		0.118209	0.242635	0.0692304		0.0430126	0.125829	0.0192514		0.00150691	0.05541	0.00640246		0.0323805	0.212151	0.038121		0.00810008	0.187305	0.0478413
				Termite_cluster[HT]	0.0723426	0.151733	0.0895671		0.118209	0.242635	0.0692304		0.0430126	0.125829	0.0192514		0.00150691	0.05541	0.00640246		0.0323805	0.212151	0.038121		0.00810008	0.187305	0.0478413
					0	0	0		0	0.00530349	0		0	0	0		0.00452073	0	0		0	0.00080057	0		0	0.00144081	0.000724869
				unclassified	0	0	0		0	0.00530349	0		0	0	0		0.00452073	0	0		0	0.00080057	0		0	0.00144081	0.000724869
			OPB56		0.0723426	0.151733	0.0895671		0.118209	0.247938	0.0692304		0.0430126	0.125829	0.0192514		0.00602764	0.05541	0.00640246		0.0323805	0.212952	0.038121		0.00810008	0.188746	0.0485662
					0.000803807	0.00689697	0.0301428		0	0	0		0.0421348	0.216974	0.0152407		0.00301382	0.0755591	0.0192074		0.00498161	0.0344245	0.0119128		0.000900009	0.0100857	0.0623387
				unclassified	0.000803807	0.00689697	0.0301428		0	0	0		0.0421348	0.216974	0.0152407		0.00301382	0.0755591	0.0192074		0.00498161	0.0344245	0.0119128		0.000900009	0.0100857	0.0623387
			SJA-28		0.000803807	0.00689697	0.0301428		0	0	0		0.0421348	0.216974	0.0152407		0.00301382	0.0755591	0.0192074		0.00498161	0.0344245	0.0119128		0.000900009	0.0100857	0.0623387
					0	0	0		0	0	0		0	0	0		0	0	0		0	0	0		0	0	0
				unclassified	0	0	0		0	0	0		0	0	0		0	0	0		0	0	0		0	0	0
			unclassified		0	0	0		0	0	0		0	0	0		0	0	0		0	0	0		0	0	0
		Chlorobiales			0.0731464	0.15863	0.11971		0.118209	0.247938	0.0708787		0.0860253	0.343609	0.0344922		0.0195898	0.132228	0.0320123		0.0373621	0.247376	0.0500338		0.00900009	0.198832	0.110905
	Chlorobia				0.0731464	0.15863	0.11971		0.118209	0.247938	0.0708787		0.0860253	0.343609	0.0344922		0.0195898	0.132228	0.0320123		0.0373621	0.247376	0.0500338		0.00900009	0.198832	0.110905
Chlorobi					0.0731464	0.15863	0.11971		0.118209	0.247938	0.0708787		0.0860253	0.343609	0.0344922		0.0195898	0.132228	0.0320123		0.0373621	0.247376	0.0500338		0.00900009	0.198832	0.110905
					0	0	0		0	0.00132587	0		0	0	0		0.00150691	0.00125932	0		0	0	0		0	0	0
				Anaerolinea	0	0	0		0	0.00132587	0		0	0	0		0.00150691	0.00125932	0		0	0	0		0	0	0
					0	0	0		0	0.00132587	0.00164834		0	0.000806595	0		0.0105484	0.00125932	0		0	0	0		0	0	0
				unclassified	0	0	0		0	0.00132587	0.00164834		0	0.000806595	0		0.0105484	0.00125932	0		0	0	0		0	0	0
					0	0	0		0	0	0		0	0	0		0.00753455	0	0		0	0	0		0	0.000720404	0
				uncultured_10	0	0	0		0	0	0		0	0	0		0.00753455	0	0		0	0	0		0	0.000720404	0
					0	0	0		0.00606198	0	0		0.000877809	0	0		0.0542487	0.00125932	0.041616		0.000830268	0	0		0.000900009	0	0
				uncultured_11	0	0	0		0.00606198	0	0		0.000877809	0	0		0.0542487	0.00125932	0.041616		0.000830268	0	0		0.000900009	0	0
					0	0	0		0	0	0		0	0	0		0	0	0		0	0	0		0	0	0
				uncultured_13	0	0	0		0	0	0		0	0	0		0	0	0		0	0	0		0	0	0
					0	0	0		0	0	0		0	0	0		0	0	0.00160061		0	0	0		0	0	0
				uncultured_2	0	0	0		0	0	0		0	0	0		0	0	0.00160061		0	0	0		0	0	0
					0	0	0		0	0.00132587	0.00164834		0	0	0		0.00602764	0.00125932	0.00640246		0	0	0		0	0	0
				uncultured_4	0	0	0		0	0.00132587	0.00164834		0	0	0		0.00602764	0.00125932	0.00640246		0	0	0		0	0	0
					0	0	0		0	0	0.00164834		0	0	0		0.00150691	0	0		0	0	0		0	0	0
				uncultured_5	0	0	0		0	0	0.00164834		0	0	0		0.00150691	0	0		0	0	0		0	0	0
					0	0	0		0	0	0		0	0	0		0	0	0.00320123		0	0	0		0	0	0
				uncultured_6	0	0	0		0	0	0		0	0	0		0	0	0.00320123		0	0	0		0	0	0
					0	0	0		0.0015155	0.00132587	0.00329669		0	0	0		0.0391796	0.00377796	0.0192074		0	0	0		0	0	0
				uncultured_7	0	0	0		0.0015155	0.00132587	0.00329669		0	0	0		0.0391796	0.00377796	0.0192074		0	0	0		0	0	0
					0	0	0		0	0	0		0	0	0		0.00602764	0	0.00160061		0	0	0		0	0	0
				uncultured_8	0	0	0		0	0	0		0	0	0		0.00602764	0	0.00160061		0	0	0		0	0	0
			Anaerolineaceae		0	0	0		0.00757748	0.00530349	0.00824171		0.000877809	0.000806595	0		0.12658	0.00881523	0.0736283		0.000830268	0	0		0.000900009	0.000720404	0
		Anaerolineales			0	0	0		0.00757748	0.00530349	0.00824171		0.000877809	0.000806595	0		0.12658	0.00881523	0.0736283		0.000830268	0	0		0.000900009	0.000720404	0
	Anaerolineae				0	0	0		0.00757748	0.00530349	0.00824171		0.000877809	0.000806595	0		0.12658	0.00881523	0.0736283		0.000830268	0	0		0.000900009	0.000720404	0
					0	0	0		0	0	0		0	0	0		0.00753455	0	0.00160061		0	0	0		0.000900009	0	0
				Caldilinea	0	0	0		0	0	0		0	0	0		0.00753455	0	0.00160061		0	0	0		0.000900009	0	0
					0	0	0		0	0	0		0	0	0		0.00301382	0	0.00160061		0	0	0		0	0	0
				uncultured_1	0	0	0		0	0	0		0	0	0		0.00301382	0	0.00160061		0	0	0		0	0	0
					0	0	0		0	0	0.00164834		0	0	0		0	0	0		0.000830268	0	0		0	0	0
				uncultured_4	0	0	0		0	0	0.00164834		0	0	0		0	0	0		0.000830268	0	0		0	0	0
					0.000803807	0	0		0	0.00132587	0		0	0	0.000802143		0.00602764	0.00125932	0.00480184		0	0	0		0	0.000720404	0
				uncultured_5	0.000803807	0	0		0	0.00132587	0		0	0	0.000802143		0.00602764	0.00125932	0.00480184		0	0	0		0	0.000720404	0
			Caldilineaceae		0.000803807	0	0		0	0.00132587	0.00164834		0	0	0.000802143		0.016576	0.00125932	0.00800307		0.000830268	0	0		0.000900009	0.000720404	0
		Caldilineales			0.000803807	0	0		0	0.00132587	0.00164834		0	0	0.000802143		0.016576	0.00125932	0.00800307		0.000830268	0	0		0.000900009	0.000720404	0
	Caldilineae				0.000803807	0	0		0	0.00132587	0.00164834		0	0	0.000802143		0.016576	0.00125932	0.00800307		0.000830268	0	0		0.000900009	0.000720404	0
					0	0	0		0	0	0		0	0	0		0	0	0.00160061		0	0	0		0	0	0
				unclassified	0	0	0		0	0	0		0	0	0		0	0	0.00160061		0	0	0		0	0	0
			unclassified		0	0	0		0	0	0		0	0	0		0	0	0.00160061		0	0	0		0	0	0
		AKIW781			0	0	0		0	0	0		0	0	0		0	0	0.00160061		0	0	0		0	0	0
					0	0	0		0	0	0		0	0	0		0.0120553	0	0.00800307		0	0	0		0	0	0
				Chloronema	0	0	0		0	0	0		0	0	0		0.0120553	0	0.00800307		0	0	0		0	0	0
					0	0	0		0.00454649	0.00132587	0.00164834		0	0	0		0.0406865	0	0.0320123		0	0	0		0	0	0
				Roseiflexus	0	0	0		0.00454649	0.00132587	0.00164834		0	0	0		0.0406865	0	0.0320123		0	0	0		0	0	0
					0	0	0		0	0	0		0	0	0		0.00150691	0	0		0	0	0		0	0	0
				unclassified	0	0	0		0	0	0		0	0	0		0.00150691	0	0		0	0	0		0	0	0
			Chloroflexaceae		0	0	0		0.00454649	0.00132587	0.00164834		0	0	0		0.0542487	0	0.0400154		0	0	0		0	0	0
					0	0	0		0	0	0		0	0	0		0	0	0.00320123		0	0	0		0	0	0
				unclassified	0	0	0		0	0	0		0	0	0		0	0	0.00320123		0	0	0		0	0	0
			FFCH7168		0	0	0		0	0	0		0	0	0		0	0	0.00320123		0	0	0		0	0	0
					0	0	0		0	0	0		0	0	0		0.00602764	0	0.00480184		0	0	0		0	0	0
				unclassified	0	0	0		0	0	0		0	0	0		0.00602764	0	0.00480184		0	0	0		0	0	0
			unclassified		0	0	0		0	0	0		0	0	0		0.00602764	0	0.00480184		0	0	0		0	0	0
		Chloroflexales			0	0	0		0.00454649	0.00132587	0.00164834		0	0	0		0.0602764	0	0.0480184		0	0	0		0	0	0
					0	0	0		0	0	0		0	0	0		0.00150691	0	0		0	0	0		0	0	0
				Herpetosiphon	0	0	0		0	0	0		0	0	0		0.00150691	0	0		0	0	0		0	0	0
			Herpetosiphonaceae		0	0	0		0	0	0		0	0	0		0.00150691	0	0		0	0	0		0	0	0
		Herpetosiphonales			0	0	0		0	0	0		0	0	0		0.00150691	0	0		0	0	0		0	0	0
	Chloroflexi				0	0	0		0.00454649	0.00132587	0.00164834		0	0	0		0.0617833	0	0.0496191		0	0	0		0	0	0
					0	0	0		0	0	0		0	0	0		0	0	0		0	0	0		0	0	0
				unclassified	0	0	0		0	0	0		0	0	0		0	0	0		0	0	0		0	0	0
					0	0	0		0	0.00132587	0		0	0	0		0.00150691	0	0		0	0	0		0	0	0
				uncultured_1	0	0	0		0	0.00132587	0		0	0	0		0.00150691	0	0		0	0	0		0	0	0
					0	0	0		0	0	0		0	0	0		0	0.00125932	0		0	0	0		0	0	0
				uncultured_2	0	0	0		0	0	0		0	0	0		0	0.00125932	0		0	0	0		0	0	0
			Dehalococcoidetes		0	0	0		0	0.00132587	0		0	0	0		0.00150691	0.00125932	0		0	0	0		0	0	0
		Dehalococcoidetes			0	0	0		0	0.00132587	0		0	0	0		0.00150691	0.00125932	0		0	0	0		0	0	0
	Dehalococcoidetes				0	0	0		0	0.00132587	0		0	0	0		0.00150691	0.00125932	0		0	0	0		0	0	0
					0	0	0		0.0015155	0.00132587	0		0	0	0		0	0	0		0	0	0		0	0	0
				unclassified	0	0	0		0.0015155	0.00132587	0		0	0	0		0	0	0		0	0	0		0	0	0
			unclassified		0	0	0		0.0015155	0.00132587	0		0	0	0		0	0	0		0	0	0		0	0	0
		unclassified			0	0	0		0.0015155	0.00132587	0		0	0	0		0	0	0		0	0	0		0	0	0
	Elev-1554				0	0	0		0.0015155	0.00132587	0		0	0	0		0	0	0		0	0	0		0	0	0
					0	0	0		0	0	0		0	0	0		0	0.00125932	0		0	0	0		0	0	0
				unclassified	0	0	0		0	0	0		0	0	0		0	0.00125932	0		0	0	0		0	0	0
			unclassified		0	0	0		0	0	0		0	0	0		0	0.00125932	0		0	0	0		0	0	0
		unclassified			0	0	0		0	0	0		0	0	0		0	0.00125932	0		0	0	0		0	0	0
	GIF3				0	0	0		0	0	0		0	0	0		0	0.00125932	0		0	0	0		0	0	0
					0	0	0		0	0	0.00164834		0	0	0		0.00452073	0	0.00640246		0	0	0		0.000900009	0	0
				unclassified	0	0	0		0	0	0.00164834		0	0	0		0.00452073	0	0.00640246		0	0	0		0.000900009	0	0
			unclassified		0	0	0		0	0	0.00164834		0	0	0		0.00452073	0	0.00640246		0	0	0		0.000900009	0	0
		unclassified			0	0	0		0	0	0.00164834		0	0	0		0.00452073	0	0.00640246		0	0	0		0.000900009	0	0
	Gitt-GS-136				0	0	0		0	0	0.00164834		0	0	0		0.00452073	0	0.00640246		0	0	0		0.000900009	0	0
					0	0	0		0	0	0		0	0	0		0.00150691	0	0		0	0	0		0	0	0
				unclassified	0	0	0		0	0	0		0	0	0		0.00150691	0	0		0	0	0		0	0	0
			unclassified		0	0	0		0	0	0		0	0	0		0.00150691	0	0		0	0	0		0	0	0
		unclassified			0	0	0		0	0	0		0	0	0		0.00150691	0	0		0	0	0		0	0	0
	JG30-KF-CM66				0	0	0		0	0	0		0	0	0		0.00150691	0	0		0	0	0		0	0	0
					0	0	0		0.100023	0.0437538	0.00329669		0.00175562	0	0		0.00150691	0	0		0.00581188	0	0.000794187		0.000900009	0	0
				unclassified	0	0	0		0.100023	0.0437538	0.00329669		0.00175562	0	0		0.00150691	0	0		0.00581188	0	0.000794187		0.000900009	0	0
			unclassified		0	0	0		0.100023	0.0437538	0.00329669		0.00175562	0	0		0.00150691	0	0		0.00581188	0	0.000794187		0.000900009	0	0
		unclassified			0	0	0		0.100023	0.0437538	0.00329669		0.00175562	0	0		0.00150691	0	0		0.00581188	0	0.000794187		0.000900009	0	0
	JG37-AG-4				0	0	0		0.100023	0.0437538	0.00329669		0.00175562	0	0		0.00150691	0	0		0.00581188	0	0.000794187		0.000900009	0	0
					0.000803807	0.000766331	0.00172245		0.0015155	0	0		0	0	0		0.0271244	0	0.0272104		0.00415134	0.00240171	0.000794187		0.00900009	0.00144081	0.00144974
				unclassified	0.000803807	0.000766331	0.00172245		0.0015155	0	0		0	0	0		0.0271244	0	0.0272104		0.00415134	0.00240171	0.000794187		0.00900009	0.00144081	0.00144974
			unclassified		0.000803807	0.000766331	0.00172245		0.0015155	0	0		0	0	0		0.0271244	0	0.0272104		0.00415134	0.00240171	0.000794187		0.00900009	0.00144081	0.00144974
		unclassified			0.000803807	0.000766331	0.00172245		0.0015155	0	0		0	0	0		0.0271244	0	0.0272104		0.00415134	0.00240171	0.000794187		0.00900009	0.00144081	0.00144974
	KD4-96				0.000803807	0.000766331	0.00172245		0.0015155	0	0		0	0	0		0.0271244	0	0.0272104		0.00415134	0.00240171	0.000794187		0.00900009	0.00144081	0.00144974
					0.00723426	0.00153266	0.000861223		0.334925	0.247938	0.0741754		0.00175562	0.00161319	0		0.0120553	0	0.00640246		0.0307199	0.00080057	0.00238256		0.00630006	0.00288162	0.000724869
				Ktedonobacter	0.00723426	0.00153266	0.000861223		0.334925	0.247938	0.0741754		0.00175562	0.00161319	0		0.0120553	0	0.00640246		0.0307199	0.00080057	0.00238256		0.00630006	0.00288162	0.000724869
			Ktedonobacter		0.00723426	0.00153266	0.000861223		0.334925	0.247938	0.0741754		0.00175562	0.00161319	0		0.0120553	0	0.00640246		0.0307199	0.00080057	0.00238256		0.00630006	0.00288162	0.000724869
		Ktedonobacter			0.00723426	0.00153266	0.000861223		0.334925	0.247938	0.0741754		0.00175562	0.00161319	0		0.0120553	0	0.00640246		0.0307199	0.00080057	0.00238256		0.00630006	0.00288162	0.000724869
	Ktedonobacter				0.00723426	0.00153266	0.000861223		0.334925	0.247938	0.0741754		0.00175562	0.00161319	0		0.0120553	0	0.00640246		0.0307199	0.00080057	0.00238256		0.00630006	0.00288162	0.000724869
					0	0	0		0.0015155	0	0		0	0	0		0.0120553	0	0.00640246		0	0	0		0	0	0
				unclassified	0	0	0		0.0015155	0	0		0	0	0		0.0120553	0	0.00640246		0	0	0		0	0	0
			unclassified		0	0	0		0.0015155	0	0		0	0	0		0.0120553	0	0.00640246		0	0	0		0	0	0
		unclassified			0	0	0		0.0015155	0	0		0	0	0		0.0120553	0	0.00640246		0	0	0		0	0	0
	P2-11E				0	0	0		0.0015155	0	0		0	0	0		0.0120553	0	0.00640246		0	0	0		0	0	0
					0	0	0		0	0	0.00164834		0	0	0		0.00301382	0.00125932	0.00320123		0.00166054	0	0		0.000900009	0	0
				unclassified	0	0	0		0	0	0.00164834		0	0	0		0.00301382	0.00125932	0.00320123		0.00166054	0	0		0.000900009	0	0
			unclassified		0	0	0		0	0	0.00164834		0	0	0		0.00301382	0.00125932	0.00320123		0.00166054	0	0		0.000900009	0	0
		unclassified			0	0	0		0	0	0.00164834		0	0	0		0.00301382	0.00125932	0.00320123		0.00166054	0	0		0.000900009	0	0
	S085				0	0	0		0	0	0.00164834		0	0	0		0.00301382	0.00125932	0.00320123		0.00166054	0	0		0.000900009	0	0
					0	0	0		0	0	0		0	0	0		0.00150691	0	0		0	0	0		0.000900009	0.000720404	0.000724869
				unclassified	0	0	0		0	0	0		0	0	0		0.00150691	0	0		0	0	0		0.000900009	0.000720404	0.000724869
			unclassified		0	0	0		0	0	0		0	0	0		0.00150691	0	0		0	0	0		0.000900009	0.000720404	0.000724869
		unclassified			0	0	0		0	0	0		0	0	0		0.00150691	0	0		0	0	0		0.000900009	0.000720404	0.000724869
	SAR202_clade				0	0	0		0	0	0		0	0	0		0.00150691	0	0		0	0	0		0.000900009	0.000720404	0.000724869
					0	0	0		0	0	0		0	0	0.000802143		0.00602764	0	0.00320123		0.000830268	0	0		0.00270003	0	0.000724869
				unclassified	0	0	0		0	0	0		0	0	0.000802143		0.00602764	0	0.00320123		0.000830268	0	0		0.00270003	0	0.000724869
			unclassified		0	0	0		0	0	0		0	0	0.000802143		0.00602764	0	0.00320123		0.000830268	0	0		0.00270003	0	0.000724869
		JG30-KF-CM45			0	0	0		0	0	0		0	0	0.000802143		0.00602764	0	0.00320123		0.000830268	0	0		0.00270003	0	0.000724869
					0	0	0		0.00303099	0	0		0	0	0		0.00753455	0	0.0128049		0.00581188	0	0		0	0	0
				Sphaerobacteraceae	0	0	0		0.00303099	0	0		0	0	0		0.00753455	0	0.0128049		0.00581188	0	0		0	0	0
			Sphaerobacterales		0	0	0		0.00303099	0	0		0	0	0		0.00753455	0	0.0128049		0.00581188	0	0		0	0	0
		Sphaerobacteridae			0	0	0		0.00303099	0	0		0	0	0		0.00753455	0	0.0128049		0.00581188	0	0		0	0	0
	Thermomicrobia				0	0	0		0.00303099	0	0		0	0	0.000802143		0.0135622	0	0.0160061		0.00664215	0	0		0.00270003	0	0.000724869
					0.000803807	0	0		0.0666818	0.0159105	0.00494503		0	0	0		0.0150691	0	0.00960369		0.000830268	0	0		0.000900009	0	0
				unclassified	0.000803807	0	0		0.0666818	0.0159105	0.00494503		0	0	0		0.0150691	0	0.00960369		0.000830268	0	0		0.000900009	0	0
			unclassified		0.000803807	0	0		0.0666818	0.0159105	0.00494503		0	0	0		0.0150691	0	0.00960369		0.000830268	0	0		0.000900009	0	0
		unclassified			0.000803807	0	0		0.0666818	0.0159105	0.00494503		0	0	0		0.0150691	0	0.00960369		0.000830268	0	0		0.000900009	0	0
	TK10				0.000803807	0	0		0.0666818	0.0159105	0.00494503		0	0	0		0.0150691	0	0.00960369		0.000830268	0	0		0.000900009	0	0
					0.000803807	0.00306532	0.00861223		0.0303099	0.0265175	0.00989006		0	0	0		0.00753455	0.00125932	0.00800307		0.00166054	0.00080057	0.000794187		0	0	0.00724869
				unclassified	0.000803807	0.00306532	0.00861223		0.0303099	0.0265175	0.00989006		0	0	0		0.00753455	0.00125932	0.00800307		0.00166054	0.00080057	0.000794187		0	0	0.00724869
			unclassified		0.000803807	0.00306532	0.00861223		0.0303099	0.0265175	0.00989006		0	0	0		0.00753455	0.00125932	0.00800307		0.00166054	0.00080057	0.000794187		0	0	0.00724869
		unclassified			0.000803807	0.00306532	0.00861223		0.0303099	0.0265175	0.00989006		0	0	0		0.00753455	0.00125932	0.00800307		0.00166054	0.00080057	0.000794187		0	0	0.00724869
	unclassified				0.000803807	0.00306532	0.00861223		0.0303099	0.0265175	0.00989006		0	0	0		0.00753455	0.00125932	0.00800307		0.00166054	0.00080057	0.000794187		0	0	0.00724869
					0.00482284	0.0160929	0.154159		0.0303099	0.0981146	0.0593403		0	0	0		0.00150691	0.0125932	0.0336129		0	0.0528376	0.126276		0.00180002	0.00216121	0.413175
				unclassified	0.00482284	0.0160929	0.154159		0.0303099	0.0981146	0.0593403		0	0	0		0.00150691	0.0125932	0.0336129		0	0.0528376	0.126276		0.00180002	0.00216121	0.413175
			unclassified		0.00482284	0.0160929	0.154159		0.0303099	0.0981146	0.0593403		0	0	0		0.00150691	0.0125932	0.0336129		0	0.0528376	0.126276		0.00180002	0.00216121	0.413175
		unclassified			0.00482284	0.0160929	0.154159		0.0303099	0.0981146	0.0593403		0	0	0		0.00150691	0.0125932	0.0336129		0	0.0528376	0.126276		0.00180002	0.00216121	0.413175
	vadinBA26				0.00482284	0.0160929	0.154159		0.0303099	0.0981146	0.0593403		0	0	0		0.00150691	0.0125932	0.0336129		0	0.0528376	0.126276		0.00180002	0.00216121	0.413175
Chloroflexi					0.0152723	0.0214573	0.165355		0.58195	0.442842	0.166483		0.00438904	0.00241978	0.00160429		0.307409	0.027705	0.248095		0.0531372	0.0568405	0.131041		0.0261003	0.00864485	0.424048
					0.00160761	0.00536431	0.117987		0.0924453	0.249264	0.184614		0.000877809	0	0.00160429		0	0	0.00480184		0.0207567	0.0472336	0.150101		0.00720007	0.00504283	0.0231958
				unclassified	0.00160761	0.00536431	0.117987		0.0924453	0.249264	0.184614		0.000877809	0	0.00160429		0	0	0.00480184		0.0207567	0.0472336	0.150101		0.00720007	0.00504283	0.0231958
			4C0d-2		0.00160761	0.00536431	0.117987		0.0924453	0.249264	0.184614		0.000877809	0	0.00160429		0	0	0.00480184		0.0207567	0.0472336	0.150101		0.00720007	0.00504283	0.0231958
					0.000803807	0	0		0.0212169	0.0185622	0.0115384		0.00263343	0	0.000802143		0.675095	0.00503728	0.475383		0.00830268	0.00080057	0.000794187		0.0504005	0.000720404	0.00217461
				Chloroplast	0.000803807	0	0		0.0212169	0.0185622	0.0115384		0.00263343	0	0.000802143		0.675095	0.00503728	0.475383		0.00830268	0.00080057	0.000794187		0.0504005	0.000720404	0.00217461
			Chloroplast		0.000803807	0	0		0.0212169	0.0185622	0.0115384		0.00263343	0	0.000802143		0.675095	0.00503728	0.475383		0.00830268	0.00080057	0.000794187		0.0504005	0.000720404	0.00217461
					0.00562665	0.0199246	0.0439224		0.0212169	0.0291692	0.0329669		0.0149228	0.0201649	0.0120321		0.00753455	0.162452	0.108842		0.0539674	0.0416296	0.0508279		0.0198002	0.0244937	0.00724869
				Termite_cluster[Reticulitermes-HT]	0.00562665	0.0199246	0.0439224		0.0212169	0.0291692	0.0329669		0.0149228	0.0201649	0.0120321		0.00753455	0.162452	0.108842		0.0539674	0.0416296	0.0508279		0.0198002	0.0244937	0.00724869
			ML635J-21		0.00562665	0.0199246	0.0439224		0.0212169	0.0291692	0.0329669		0.0149228	0.0201649	0.0120321		0.00753455	0.162452	0.108842		0.0539674	0.0416296	0.0508279		0.0198002	0.0244937	0.00724869
					0	0	0		0	0	0		0	0.000806595	0		0.00452073	0	0		0.00166054	0	0		0.000900009	0	0
				unclassified	0	0	0		0	0	0		0	0.000806595	0		0.00452073	0	0		0.00166054	0	0		0.000900009	0	0
			MLE1-12		0	0	0		0	0	0		0	0.000806595	0		0.00452073	0	0		0.00166054	0	0		0.000900009	0	0
					0	0	0		0	0	0		0	0	0		0	0	0		0	0	0		0	0	0
				unclassified	0	0	0		0	0	0		0	0	0		0	0	0		0	0	0		0	0	0
			SHA-109		0	0	0		0	0	0		0	0	0		0	0	0		0	0	0		0	0	0
					0.000803807	0	0		0	0	0		0	0	0		0	0	0		0	0	0.00158837		0	0	0.00144974
				Prochlorococcus	0.000803807	0	0		0	0	0		0	0	0		0	0	0		0	0	0.00158837		0	0	0.00144974
					0	0.000766331	0		0	0	0		0	0	0		0	0	0		0	0.00080057	0		0	0	0
				unclassified	0	0.000766331	0		0	0	0		0	0	0		0	0	0		0	0.00080057	0		0	0	0
			SubsectionI		0.000803807	0.000766331	0		0	0	0		0	0	0		0	0	0		0	0.00080057	0.00158837		0	0	0.00144974
					0	0	0		0	0	0		0	0	0		0.00150691	0	0		0	0	0		0	0	0
				Leptolyngbya_1	0	0	0		0	0	0		0	0	0		0.00150691	0	0		0	0	0		0	0	0
					0	0	0		0	0	0		0	0	0		0	0	0		0	0	0.000794187		0	0	0
				Leptolyngbya_2	0	0	0		0	0	0		0	0	0		0	0	0		0	0	0.000794187		0	0	0
					0	0	0		0.0015155	0.00132587	0.00164834		0	0	0		0.00150691	0	0.00160061		0	0	0		0	0	0
				Microcoleus_2	0	0	0		0.0015155	0.00132587	0.00164834		0	0	0		0.00150691	0	0.00160061		0	0	0		0	0	0
					0	0	0		0	0	0		0	0	0		0.00150691	0	0		0	0	0		0	0	0
				Microcoleus_3	0	0	0		0	0	0		0	0	0		0.00150691	0	0		0	0	0		0	0	0
					0	0	0		0	0	0		0	0	0		0.00150691	0	0		0	0	0		0	0	0
				unclassified	0	0	0		0	0	0		0	0	0		0.00150691	0	0		0	0	0		0	0	0
					0	0	0		0	0	0		0	0	0		0.00301382	0	0		0	0	0		0	0	0
				uncultured	0	0	0		0	0	0		0	0	0		0.00301382	0	0		0	0	0		0	0	0
			SubsectionIII		0	0	0		0.0015155	0.00132587	0.00164834		0	0	0		0.00904146	0	0.00160061		0	0	0.000794187		0	0	0
					0	0	0		0	0	0		0	0	0		0.00150691	0	0		0	0	0		0	0	0
				Nostoc_6	0	0	0		0	0	0		0	0	0		0.00150691	0	0		0	0	0		0	0	0
					0	0	0		0	0	0		0	0	0		0.00150691	0	0		0	0	0		0	0	0
				unclassified	0	0	0		0	0	0		0	0	0		0.00150691	0	0		0	0	0		0	0	0
			SubsectionIV		0	0	0		0	0	0		0	0	0		0.00301382	0	0		0	0	0		0	0	0
					0	0	0.000861223		0.0015155	0.00265175	0		0	0	0		0.00150691	0	0		0.000830268	0	0		0.00450005	0	0
				unclassified	0	0	0.000861223		0.0015155	0.00265175	0		0	0	0		0.00150691	0	0		0.000830268	0	0		0.00450005	0	0
			unclassified		0	0	0.000861223		0.0015155	0.00265175	0		0	0	0		0.00150691	0	0		0.000830268	0	0		0.00450005	0	0
					0	0	0		0.0015155	0	0		0	0	0		0	0	0		0	0	0		0	0	0
				unclassified	0	0	0		0.0015155	0	0		0	0	0		0	0	0		0	0	0		0	0	0
			uncultured_6		0	0	0		0.0015155	0	0		0	0	0		0	0	0		0	0	0		0	0	0
					0	0	0		0.0454649	0.0172364	0.00329669		0	0	0		0	0	0		0.00332107	0	0		0.00450005	0	0
				unclassified	0	0	0		0.0454649	0.0172364	0.00329669		0	0	0		0	0	0		0.00332107	0	0		0.00450005	0	0
			WD272		0	0	0		0.0454649	0.0172364	0.00329669		0	0	0		0	0	0		0.00332107	0	0		0.00450005	0	0
		Cyanobacteriales			0.00884188	0.0260552	0.162771		0.184891	0.31821	0.234065		0.018434	0.0209715	0.0144386		0.700713	0.167489	0.590627		0.0888387	0.0904644	0.204106		0.0873009	0.030257	0.0340688
	Cyanobacteria				0.00884188	0.0260552	0.162771		0.184891	0.31821	0.234065		0.018434	0.0209715	0.0144386		0.700713	0.167489	0.590627		0.0888387	0.0904644	0.204106		0.0873009	0.030257	0.0340688
Cyanobacteria					0.00884188	0.0260552	0.162771		0.184891	0.31821	0.234065		0.018434	0.0209715	0.0144386		0.700713	0.167489	0.590627		0.0888387	0.0904644	0.204106		0.0873009	0.030257	0.0340688
					0.00803807	0.0122613	0.00947345		0.00606198	0.0304951	0.0296702		0.0474017	0.0943716	0.0216579		0	0.0100746	0.00160061		0.0564582	0.102473	0.0174721		0.0180002	0.145522	0.131926
				Mucispirillum	0.00803807	0.0122613	0.00947345		0.00606198	0.0304951	0.0296702		0.0474017	0.0943716	0.0216579		0	0.0100746	0.00160061		0.0564582	0.102473	0.0174721		0.0180002	0.145522	0.131926
					0	0	0		0	0	0		0.000877809	0	0		0	0	0		0	0	0		0	0.00216121	0.000724869
				unclassified	0	0	0		0	0	0		0.000877809	0	0		0	0	0		0	0	0		0	0.00216121	0.000724869
			Deferribacteraceae		0.00803807	0.0122613	0.00947345		0.00606198	0.0304951	0.0296702		0.0482795	0.0943716	0.0216579		0	0.0100746	0.00160061		0.0564582	0.102473	0.0174721		0.0180002	0.147683	0.132651
		Deferribacterales			0.00803807	0.0122613	0.00947345		0.00606198	0.0304951	0.0296702		0.0482795	0.0943716	0.0216579		0	0.0100746	0.00160061		0.0564582	0.102473	0.0174721		0.0180002	0.147683	0.132651
					0	0	0		0	0	0		0	0.000806595	0		0	0	0		0	0	0		0	0	0
				unclassified	0	0	0		0	0	0		0	0.000806595	0		0	0	0		0	0	0		0	0	0
			PAUC34f		0	0	0		0	0	0		0	0.000806595	0		0	0	0		0	0	0		0	0	0
					0.00241142	0.000766331	0.00172245		0	0	0		0.000877809	0.00161319	0.000802143		0.0120553	0	0.00320123		0.00166054	0.00080057	0.000794187		0.00180002	0.00144081	0.00289948
				unclassified	0.00241142	0.000766331	0.00172245		0	0	0		0.000877809	0.00161319	0.000802143		0.0120553	0	0.00320123		0.00166054	0.00080057	0.000794187		0.00180002	0.00144081	0.00289948
			SAR406_clade[Marine_group_A]		0.00241142	0.000766331	0.00172245		0	0	0		0.000877809	0.00161319	0.000802143		0.0120553	0	0.00320123		0.00166054	0.00080057	0.000794187		0.00180002	0.00144081	0.00289948
		Unclassified_Deferribacterales			0.00241142	0.000766331	0.00172245		0	0	0		0.000877809	0.00241978	0.000802143		0.0120553	0	0.00320123		0.00166054	0.00080057	0.000794187		0.00180002	0.00144081	0.00289948
	Deferribacteres				0.0104495	0.0130276	0.0111959		0.00606198	0.0304951	0.0296702		0.0491573	0.0967914	0.02246		0.0120553	0.0100746	0.00480184		0.0581188	0.103274	0.0182663		0.0198002	0.149124	0.13555
Deferribacteres					0.0104495	0.0130276	0.0111959		0.00606198	0.0304951	0.0296702		0.0491573	0.0967914	0.02246		0.0120553	0.0100746	0.00480184		0.0581188	0.103274	0.0182663		0.0198002	0.149124	0.13555
					0	0	0		0	0	0		0	0	0		0.00150691	0	0		0	0	0		0.000900009	0	0
				Deinococcus	0	0	0		0	0	0		0	0	0		0.00150691	0	0		0	0	0		0.000900009	0	0
			Deinococcaceae		0	0	0		0	0	0		0	0	0		0.00150691	0	0		0	0	0		0.000900009	0	0
					0	0	0		0	0	0		0	0	0		0.00301382	0	0		0	0	0		0.000900009	0	0
				Truepera	0	0	0		0	0	0		0	0	0		0.00301382	0	0		0	0	0		0.000900009	0	0
			Trueperaceae		0	0	0		0	0	0		0	0	0		0.00301382	0	0		0	0	0		0.000900009	0	0
		Deinococcales			0	0	0		0	0	0		0	0	0		0.00452073	0	0		0	0	0		0.00180002	0	0
					0	0.000766331	0.136934		0.00303099	0.00530349	0.0148351		0	0	0		0	0	0.00320123		0.000830268	0.0392279	0.0111186		0	0	0
				unclassified	0	0.000766331	0.136934		0.00303099	0.00530349	0.0148351		0	0	0		0	0	0.00320123		0.000830268	0.0392279	0.0111186		0	0	0
			unclassified		0	0.000766331	0.136934		0.00303099	0.00530349	0.0148351		0	0	0		0	0	0.00320123		0.000830268	0.0392279	0.0111186		0	0	0
		KD3-62			0	0.000766331	0.136934		0.00303099	0.00530349	0.0148351		0	0	0		0	0	0.00320123		0.000830268	0.0392279	0.0111186		0	0	0
					0	0.000766331	0		0	0	0		0	0	0		0	0	0		0	0	0		0	0	0
				Oceanithermus	0	0.000766331	0		0	0	0		0	0	0		0	0	0		0	0	0		0	0	0
					0	0	0		0	0	0		0	0	0		0	0	0		0	0	0		0.000900009	0	0.000724869
				unclassified	0	0	0		0	0	0		0	0	0		0	0	0		0	0	0		0.000900009	0	0.000724869
					0	0	0		0	0	0		0.000877809	0.000806595	0.000802143		0	0	0		0	0	0		0	0.000720404	0
				Vulcanithermus	0	0	0		0	0	0		0.000877809	0.000806595	0.000802143		0	0	0		0	0	0		0	0.000720404	0
			Thermaceae		0	0.000766331	0		0	0	0		0.000877809	0.000806595	0.000802143		0	0	0		0	0	0		0.000900009	0.000720404	0.000724869
		Thermales			0	0.000766331	0		0	0	0		0.000877809	0.000806595	0.000802143		0	0	0		0	0	0		0.000900009	0.000720404	0.000724869
	Deinococcus-Thermus				0	0.00153266	0.136934		0.00303099	0.00530349	0.0148351		0.000877809	0.000806595	0.000802143		0.00452073	0	0.00320123		0.000830268	0.0392279	0.0111186		0.00270003	0.000720404	0.000724869
Deinococcus-Thermus					0	0.00153266	0.136934		0.00303099	0.00530349	0.0148351		0.000877809	0.000806595	0.000802143		0.00452073	0	0.00320123		0.000830268	0.0392279	0.0111186		0.00270003	0.000720404	0.000724869
					0.0144685	0.0337185	0.557211		0.0833523	0.331468	0.66593		0.0096559	0.00887254	0.084225		0.00301382	0.0327423	0.128049		0.00581188	0.0736524	0.149307		0.000900009	0.00864485	0.099307
				Elusimicrobium[Lineage_III]	0.0144685	0.0337185	0.557211		0.0833523	0.331468	0.66593		0.0096559	0.00887254	0.084225		0.00301382	0.0327423	0.128049		0.00581188	0.0736524	0.149307		0.000900009	0.00864485	0.099307
					0	0	0		0.0015155	0	0		0	0	0.000802143		0.00301382	0	0		0	0	0		0	0	0
				Lineage_IIc	0	0	0		0.0015155	0	0		0	0	0.000802143		0.00301382	0	0		0	0	0		0	0	0
					0	0	0		0	0	0		0.000877809	0	0		0.00602764	0	0		0	0	0		0	0	0
				Lineage_IV	0	0	0		0	0	0		0.000877809	0	0		0.00602764	0	0		0	0	0		0	0	0
					0	0	0		0	0	0.00164834		0	0	0		0	0	0.00160061		0	0	0		0	0	0
				unclassified	0	0	0		0	0	0.00164834		0	0	0		0	0	0.00160061		0	0	0		0	0	0
					0	0	0		0	0	0		0	0	0		0	0	0.00160061		0	0	0		0	0	0
				uncultured_a	0	0	0		0	0	0		0	0	0		0	0	0.00160061		0	0	0		0	0	0
					0	0	0		0	0	0		0	0	0		0.00150691	0	0.00160061		0	0	0		0	0	0
				uncultured_c	0	0	0		0	0	0		0	0	0		0.00150691	0	0.00160061		0	0	0		0	0	0
			Elusimicrobiaceae		0.0144685	0.0337185	0.557211		0.0848678	0.331468	0.667579		0.0105337	0.00887254	0.0850272		0.0135622	0.0327423	0.132851		0.00581188	0.0736524	0.149307		0.000900009	0.00864485	0.099307
					0	0	0		0	0.00132587	0		0	0	0		0.0150691	0.00125932	0.00640246		0.00166054	0	0		0	0	0.000724869
				unclassified	0	0	0		0	0.00132587	0		0	0	0		0.0150691	0.00125932	0.00640246		0.00166054	0	0		0	0	0.000724869
			Lineage_IIa		0	0	0		0	0.00132587	0		0	0	0		0.0150691	0.00125932	0.00640246		0.00166054	0	0		0	0	0.000724869
					0	0	0.000861223		0	0	0		0.000877809	0	0		0.00602764	0	0.00160061		0	0	0		0	0	0
				unclassified	0	0	0.000861223		0	0	0		0.000877809	0	0		0.00602764	0	0.00160061		0	0	0		0	0	0
			Lineage_IIb		0	0	0.000861223		0	0	0		0.000877809	0	0		0.00602764	0	0.00160061		0	0	0		0	0	0
					0	0	0		0	0	0		0	0	0		0	0	0		0	0	0.000794187		0	0	0.000724869
				unclassified	0	0	0		0	0	0		0	0	0		0	0	0		0	0	0.000794187		0	0	0.000724869
			unclassified		0	0	0		0	0	0		0	0	0		0	0	0		0	0	0.000794187		0	0	0.000724869
					0	0	0		0	0	0		0	0	0		0	0	0		0	0.00080057	0.00397093		0	0	0
				unclassified	0	0	0		0	0	0		0	0	0		0	0	0		0	0.00080057	0.00397093		0	0	0
			uncultured_d		0	0	0		0	0	0		0	0	0		0	0	0		0	0.00080057	0.00397093		0	0	0
		Elusimicrobiales			0.0144685	0.0337185	0.558072		0.0848678	0.332794	0.667579		0.0114115	0.00887254	0.0850272		0.0346589	0.0340016	0.140854		0.00747241	0.074453	0.154072		0.000900009	0.00864485	0.100757
					0	0	0.0637305		0.0348564	0.188274	0.421976		0	0	0.000802143		0	0.0176305	0.041616		0.0149448	0.0784559	1.06818		0.00720007	0.115265	0.293572
				Endomicrobium[Lineage_I]	0	0	0.0637305		0.0348564	0.188274	0.421976		0	0	0.000802143		0	0.0176305	0.041616		0.0149448	0.0784559	1.06818		0.00720007	0.115265	0.293572
			Endomicrobiaceae		0	0	0.0637305		0.0348564	0.188274	0.421976		0	0	0.000802143		0	0.0176305	0.041616		0.0149448	0.0784559	1.06818		0.00720007	0.115265	0.293572
		Endomicrobiales			0	0	0.0637305		0.0348564	0.188274	0.421976		0	0	0.000802143		0	0.0176305	0.041616		0.0149448	0.0784559	1.06818		0.00720007	0.115265	0.293572
					0	0	0.000861223		0	0.00265175	0.00329669		0	0	0		0	0	0		0	0.00160114	0.00158837		0	0.00216121	0.000724869
				unclassified	0	0	0.000861223		0	0.00265175	0.00329669		0	0	0		0	0	0		0	0.00160114	0.00158837		0	0.00216121	0.000724869
			unclassified		0	0	0.000861223		0	0.00265175	0.00329669		0	0	0		0	0	0		0	0.00160114	0.00158837		0	0.00216121	0.000724869
		unclassified			0	0	0.000861223		0	0.00265175	0.00329669		0	0	0		0	0	0		0	0.00160114	0.00158837		0	0.00216121	0.000724869
	Elusimicrobia				0.0144685	0.0337185	0.622664		0.119724	0.52372	1.09285		0.0114115	0.00887254	0.0858293		0.0346589	0.0516321	0.18247		0.0224172	0.15451	1.22384		0.00810008	0.126071	0.395053
Elusimicrobia					0.0144685	0.0337185	0.622664		0.119724	0.52372	1.09285		0.0114115	0.00887254	0.0858293		0.0346589	0.0516321	0.18247		0.0224172	0.15451	1.22384		0.00810008	0.126071	0.395053
					1.77802	1.17632	0.0594244		0.0015155	0.010607	0		4.06864	8.84512	2.25563		0.180829	3.03748	1.26288		0.0224172	0.016812	0.0142954		0.0801008	0.0907709	0.0362434
				Termite_cluster_I	1.77802	1.17632	0.0594244		0.0015155	0.010607	0		4.06864	8.84512	2.25563		0.180829	3.03748	1.26288		0.0224172	0.016812	0.0142954		0.0801008	0.0907709	0.0362434
					0.00241142	0.0375502	0.174828		0.0015155	0	0		0	0.000806595	0.000802143		0.384262	10.5367	5.64537		0.0024908	0.00400285	0.00158837		0	0	0
				Termite_Cluster_II	0.00241142	0.0375502	0.174828		0.0015155	0	0		0	0.000806595	0.000802143		0.384262	10.5367	5.64537		0.0024908	0.00400285	0.00158837		0	0	0
					0.0482284	0.0344849	0.0628692		0	0	0		0.00526685	0.0185517	0.00641715		0	0.0214084	0.00960369		0.0166054	0.0200143	0.00397093		0	0.00216121	0.00144974
				unclassified	0.0482284	0.0344849	0.0628692		0	0	0		0.00526685	0.0185517	0.00641715		0	0.0214084	0.00960369		0.0166054	0.0200143	0.00397093		0	0.00216121	0.00144974
			Termite_Cluster		1.82866	1.24835	0.297122		0.00303099	0.010607	0		4.07391	8.86448	2.26285		0.565091	13.5956	6.91786		0.0415134	0.0408291	0.0198547		0.0801008	0.0929321	0.0376932
		Fibrobacteres_sp2			1.82866	1.24835	0.297122		0.00303099	0.010607	0		4.07391	8.86448	2.26285		0.565091	13.5956	6.91786		0.0415134	0.0408291	0.0198547		0.0801008	0.0929321	0.0376932
	Fibrobacteres_sp2				1.82866	1.24835	0.297122		0.00303099	0.010607	0		4.07391	8.86448	2.26285		0.565091	13.5956	6.91786		0.0415134	0.0408291	0.0198547		0.0801008	0.0929321	0.0376932
					0.00160761	0.000766331	0		0	0	0		0	0	0		0	0	0		0	0	0		0	0	0
				unclassified	0.00160761	0.000766331	0		0	0	0		0	0	0		0	0	0		0	0	0		0	0	0
			unclassified		0.00160761	0.000766331	0		0	0	0		0	0	0		0	0	0		0	0	0		0	0	0
		unclassified			0.00160761	0.000766331	0		0	0	0		0	0	0		0	0	0		0	0	0		0	0	0
	unclassified				0.00160761	0.000766331	0		0	0	0		0	0	0		0	0	0		0	0	0		0	0	0
Fibrobacteres					1.83027	1.24912	0.297122		0.00303099	0.010607	0		4.07391	8.86448	2.26285		0.565091	13.5956	6.91786		0.0415134	0.0408291	0.0198547		0.0801008	0.0929321	0.0376932
					0	0	0		0.0015155	0	0		0	0	0		0	0	0		0	0	0		0	0	0
				unclassified	0	0	0		0.0015155	0	0		0	0	0		0	0	0		0	0	0		0	0	0
			unclassified		0	0	0		0.0015155	0	0		0	0	0		0	0	0		0	0	0		0	0	0
		42095			0	0	0		0.0015155	0	0		0	0	0		0	0	0		0	0	0		0	0	0
					0	0	0		0.00606198	0.00132587	0		0	0	0		0.00602764	0	0.00480184		0.0440042	0	0.00158837		0.000900009	0.00144081	0.00217461
				Alicyclobacillus	0	0	0		0.00606198	0.00132587	0		0	0	0		0.00602764	0	0.00480184		0.0440042	0	0.00158837		0.000900009	0.00144081	0.00217461
					0	0	0		0	0	0		0	0	0		0	0	0		0.000830268	0	0		0	0	0
				unclassified	0	0	0		0	0	0		0	0	0		0	0	0		0.000830268	0	0		0	0	0
			Alicyclobacillaceae		0	0	0		0.00606198	0.00132587	0		0	0	0		0.00602764	0	0.00480184		0.0448345	0	0.00158837		0.000900009	0.00144081	0.00217461
					0	0	0		0	0	0		0	0	0		0.00150691	0	0		0	0	0		0.000900009	0	0
				Bacillus_1	0	0	0		0	0	0		0	0	0		0.00150691	0	0		0	0	0		0.000900009	0	0
					0	0	0		0.0015155	0.00132587	0		0	0	0		0	0	0		0	0	0		0	0	0
				Bacillus_10	0	0	0		0.0015155	0.00132587	0		0	0	0		0	0	0		0	0	0		0	0	0
					0.0104495	0.0145603	0.00344489		0.266727	0.119329	0.0873622		0	0	0		0.00150691	0	0		0.440872	0.0368262	0.0301791		0.0108001	0	0.00362434
				Bacillus_11	0.0104495	0.0145603	0.00344489		0.266727	0.119329	0.0873622		0	0	0		0.00150691	0	0		0.440872	0.0368262	0.0301791		0.0108001	0	0.00362434
					0	0	0		0.0015155	0.00132587	0		0	0	0		0.00602764	0	0		0.000830268	0	0		0	0	0
				Bacillus_12	0	0	0		0.0015155	0.00132587	0		0	0	0		0.00602764	0	0		0.000830268	0	0		0	0	0
					0	0	0		0	0	0		0	0	0		0	0	0		0.00332107	0.00080057	0		0	0	0
				Bacillus_14	0	0	0		0	0	0		0	0	0		0	0	0		0.00332107	0.00080057	0		0	0	0
					0	0	0		0	0	0		0	0	0		0.00150691	0	0.00160061		0	0	0		0	0	0
				Bacillus_15	0	0	0		0	0	0		0	0	0		0.00150691	0	0.00160061		0	0	0		0	0	0
					0	0	0		0	0	0		0	0	0		0.00150691	0	0.00480184		0	0	0		0	0	0
				Bacillus_2	0	0	0		0	0	0		0	0	0		0.00150691	0	0.00480184		0	0	0		0	0	0
					0	0	0		0	0	0		0	0	0		0	0	0		0	0	0		0	0	0
				Bacillus_3	0	0	0		0	0	0		0	0	0		0	0	0		0	0	0		0	0	0
					0	0	0.000861223		0.0803213	0.0331468	0.00659337		0	0	0		0.0180829	0	0.0176068		0.0157751	0	0.00158837		0.0288003	0.00432242	0.00144974
				Bacillus_4	0	0	0.000861223		0.0803213	0.0331468	0.00659337		0	0	0		0.0180829	0	0.0176068		0.0157751	0	0.00158837		0.0288003	0.00432242	0.00144974
					0.000803807	0	0		0.0515269	0.010607	0.00164834		0	0	0		0.0105484	0	0.00480184		0.00996322	0.00080057	0.00158837		0.00630006	0.00288162	0.00579895
				Bacillus_5	0.000803807	0	0		0.0515269	0.010607	0.00164834		0	0	0		0.0105484	0	0.00480184		0.00996322	0.00080057	0.00158837		0.00630006	0.00288162	0.00579895
					0	0	0		0.00606198	0.00397762	0.00659337		0	0	0		0.00301382	0	0.00640246		0.0166054	0.00080057	0.00158837		0.00270003	0	0.000724869
				Bacillus_6	0	0	0		0.00606198	0.00397762	0.00659337		0	0	0		0.00301382	0	0.00640246		0.0166054	0.00080057	0.00158837		0.00270003	0	0.000724869
					0	0	0		0	0.00132587	0		0	0	0		0.00602764	0	0.00640246		0.000830268	0	0		0	0	0
				Bacillus_7	0	0	0		0	0.00132587	0		0	0	0		0.00602764	0	0.00640246		0.000830268	0	0		0	0	0
					0	0	0		0	0	0		0	0	0		0	0	0		0.000830268	0	0		0	0	0
				Bacillus_9	0	0	0		0	0	0		0	0	0		0	0	0		0.000830268	0	0		0	0	0
					0	0.000766331	0.000861223		0.0257634	0.010607	0.00494503		0.000877809	0	0		0.0346589	0	0.0320123		0.0398529	0.00240171	0.000794187		0.00270003	0.00360202	0.00144974
				unclassified	0	0.000766331	0.000861223		0.0257634	0.010607	0.00494503		0.000877809	0	0		0.0346589	0	0.0320123		0.0398529	0.00240171	0.000794187		0.00270003	0.00360202	0.00144974
					0	0	0		0.0015155	0	0		0	0	0		0	0	0		0	0	0		0	0	0
				Anoxybacillus	0	0	0		0.0015155	0	0		0	0	0		0	0	0		0	0	0		0	0	0
					0	0	0		0	0	0.00164834		0	0	0		0.0135622	0	0.0176068		0	0	0		0	0	0
				Geobacillus_1	0	0	0		0	0	0.00164834		0	0	0		0.0135622	0	0.0176068		0	0	0		0	0	0
					0	0	0		0	0	0		0	0	0		0	0	0		0.000830268	0	0		0	0	0
				Geobacillus_2	0	0	0		0	0	0		0	0	0		0	0	0		0.000830268	0	0		0	0	0
					0	0	0		0	0	0		0	0	0		0.00150691	0	0		0	0	0		0	0	0
				unclassified	0	0	0		0	0	0		0	0	0		0.00150691	0	0		0	0	0		0	0	0
					0	0	0		0	0	0		0	0	0.000802143		0.00150691	0	0		0	0	0		0.000900009	0	0
				Anoxybacillus	0	0	0		0	0	0		0	0	0.000802143		0.00150691	0	0		0	0	0		0.000900009	0	0
					0	0	0		0	0.00132587	0		0	0	0		0.00301382	0	0.00320123		0	0	0		0	0	0
				Bacillus	0	0	0		0	0.00132587	0		0	0	0		0.00301382	0	0.00320123		0	0	0		0	0	0
					0	0	0		0	0	0		0	0	0		0.00602764	0	0.00160061		0	0	0		0	0	0
				Paucisalibacillus	0	0	0		0	0	0		0	0	0		0.00602764	0	0.00160061		0	0	0		0	0	0
					0	0	0		0	0	0		0	0	0		0.00150691	0	0.00160061		0	0	0		0	0	0
				unclassified	0	0	0		0	0	0		0	0	0		0.00150691	0	0.00160061		0	0	0		0	0	0
					0	0	0		0.0015155	0	0		0	0	0		0.0542487	0	0.0496191		0	0	0		0	0	0
				Ureibacillus	0	0	0		0.0015155	0	0		0	0	0		0.0542487	0	0.0496191		0	0	0		0	0	0
					0	0	0		0.0015155	0.00265175	0		0	0	0		0	0	0		0	0	0		0.000900009	0	0
				Oceanobacillus	0	0	0		0.0015155	0.00265175	0		0	0	0		0	0	0		0	0	0		0.000900009	0	0
					0	0	0		0	0.00132587	0		0	0	0		0	0	0		0	0	0		0	0	0
				unclassified	0	0	0		0	0.00132587	0		0	0	0		0	0	0		0	0	0		0	0	0
					0	0	0		0	0	0		0	0	0		0	0	0		0	0	0		0	0	0
				Virgibacillus_halophilus	0	0	0		0	0	0		0	0	0		0	0	0		0	0	0		0	0	0
					0	0	0		0	0	0		0	0	0		0	0	0		0.00332107	0	0		0	0	0
				unclassified	0	0	0		0	0	0		0	0	0		0	0	0		0.00332107	0	0		0	0	0
			Bacillaceae		0.0112533	0.0153266	0.00516734		0.437978	0.186948	0.108791		0.000877809	0	0.000802143		0.16576	0	0.147257		0.533032	0.0416296	0.0357384		0.0540005	0.0108061	0.0130476
					0	0	0.0301428		0	0	0		0.00175562	0	0.000802143		0	0	0.00160061		0	0	0		0	0	0
				Gemella	0	0	0.0301428		0	0	0		0.00175562	0	0.000802143		0	0	0.00160061		0	0	0		0	0	0
			Family_XI_Incertae_Sedis		0	0	0.0301428		0	0	0		0.00175562	0	0.000802143		0	0	0.00160061		0	0	0		0	0	0
					0	0	0		0	0	0		0	0	0		0	0	0		0.00166054	0	0		0	0	0
				Bacillus	0	0	0		0	0	0		0	0	0		0	0	0		0.00166054	0	0		0	0	0
					0	0	0		0	0	0		0	0	0		0	0	0		0.000830268	0	0		0	0	0
				Exiguobacterium	0	0	0		0	0	0		0	0	0		0	0	0		0.000830268	0	0		0	0	0
			Family_XII_Incertae_Sedis		0	0	0		0	0	0		0	0	0		0	0	0		0.0024908	0	0		0	0	0
					0	0	0		0	0	0		0	0	0		0	0	0		0.0024908	0	0		0	0	0.000724869
				Aneurinibacillus	0	0	0		0	0	0		0	0	0		0	0	0		0.0024908	0	0		0	0	0.000724869
					0	0	0		0.0015155	0	0		0	0	0		0.00150691	0	0.00320123		0.00664215	0	0		0	0.000720404	0
				Ammoniphilus	0	0	0		0.0015155	0	0		0	0	0		0.00150691	0	0.00320123		0.00664215	0	0		0	0.000720404	0
					0	0	0		0	0	0		0	0	0		0	0	0		0	0	0		0.000900009	0	0
				Oxalophagus	0	0	0		0	0	0		0	0	0		0	0	0		0	0	0		0.000900009	0	0
					0	0	0		0.0015155	0.00132587	0		0	0	0		0	0	0		0.000830268	0	0		0	0.000720404	0
				unclassified	0	0	0		0.0015155	0.00132587	0		0	0	0		0	0	0		0.000830268	0	0		0	0.000720404	0
					0	0	0		0.00757748	0	0		0	0	0		0	0	0		0.00747241	0	0		0.00180002	0	0
				Brevibacillus	0	0	0		0.00757748	0	0		0	0	0		0	0	0		0.00747241	0	0		0.00180002	0	0
					0.00562665	0.00229899	0.00172245		0.00909298	0.00397762	0		0	0	0		0.00301382	0	0.00160061		0.021587	0.00080057	0		0.00270003	0.000720404	0
				Cohnella	0.00562665	0.00229899	0.00172245		0.00909298	0.00397762	0		0	0	0		0.00301382	0	0.00160061		0.021587	0.00080057	0		0.00270003	0.000720404	0
					0	0	0		0	0	0		0	0	0		0	0	0		0	0	0		0	0	0
				Incertae_Sedis	0	0	0		0	0	0		0	0	0		0	0	0		0	0	0		0	0	0
					0	0	0		0	0	0		0	0	0		0	0	0		0	0	0		0	0	0
				Mmba_H010	0	0	0		0	0	0		0	0	0		0	0	0		0	0	0		0	0	0
					0	0	0		0.00303099	0	0		0	0	0		0.00301382	0	0		0.0149448	0	0.00158837		0.00180002	0.000720404	0
				Paenibacillus_1	0	0	0		0.00303099	0	0		0	0	0		0.00301382	0	0		0.0149448	0	0.00158837		0.00180002	0.000720404	0
					0	0	0		0	0.00265175	0		0	0	0		0	0	0		0.0024908	0	0		0.00180002	0.000720404	0
				Paenibacillus_12	0	0	0		0	0.00265175	0		0	0	0		0	0	0		0.0024908	0	0		0.00180002	0.000720404	0
					0	0	0		0.00757748	0.00132587	0.00164834		0	0	0		0.00452073	0	0		0.00664215	0.00080057	0.00158837		0.00540005	0	0.000724869
				Paenibacillus_13	0	0	0		0.00757748	0.00132587	0.00164834		0	0	0		0.00452073	0	0		0.00664215	0.00080057	0.00158837		0.00540005	0	0.000724869
					0	0	0		0.00303099	0	0		0	0	0		0.00452073	0	0		0.00166054	0	0		0	0	0
				Paenibacillus_14	0	0	0		0.00303099	0	0		0	0	0		0.00452073	0	0		0.00166054	0	0		0	0	0
					0	0	0		0	0	0		0	0	0		0	0	0		0	0	0		0.000900009	0	0
				Paenibacillus_15	0	0	0		0	0	0		0	0	0		0	0	0		0	0	0		0.000900009	0	0
					0	0	0		0	0	0		0	0	0		0.00150691	0	0.00480184		0.00332107	0	0		0.000900009	0	0
				Paenibacillus_16	0	0	0		0	0	0		0	0	0		0.00150691	0	0.00480184		0.00332107	0	0		0.000900009	0	0
					0.00160761	0.000766331	0		0.0136395	0.00530349	0.00494503		0.00175562	0	0		0.00150691	0	0.00160061		0.012454	0.00160114	0.00158837		0.00180002	0	0
				Paenibacillus_17	0.00160761	0.000766331	0		0.0136395	0.00530349	0.00494503		0.00175562	0	0		0.00150691	0	0.00160061		0.012454	0.00160114	0.00158837		0.00180002	0	0
					0	0	0		0	0	0.00164834		0	0	0		0	0	0		0.0199264	0.00080057	0		0.000900009	0	0
				Paenibacillus_18	0	0	0		0	0	0.00164834		0	0	0		0	0	0		0.0199264	0.00080057	0		0.000900009	0	0
					0	0	0		0	0	0		0	0	0		0	0	0		0	0	0		0	0	0
				Paenibacillus_19	0	0	0		0	0	0		0	0	0		0	0	0		0	0	0		0	0	0
					0	0	0		0.00303099	0	0		0	0	0		0	0	0		0.000830268	0	0		0	0	0
				Paenibacillus_2	0	0	0		0.00303099	0	0		0	0	0		0	0	0		0.000830268	0	0		0	0	0
					0.00321523	0.000766331	0		0	0	0.00164834		0	0	0.000802143		0	0	0		0.00830268	0	0.000794187		0.00360004	0	0
				Paenibacillus_20	0.00321523	0.000766331	0		0	0	0.00164834		0	0	0.000802143		0	0	0		0.00830268	0	0.000794187		0.00360004	0	0
					0	0	0		0	0.00132587	0.00164834		0	0	0		0	0	0		0.00166054	0	0		0	0	0
				Paenibacillus_6	0	0	0		0	0.00132587	0.00164834		0	0	0		0	0	0		0.00166054	0	0		0	0	0
					0.000803807	0	0		0	0	0.00164834		0	0	0		0	0	0.00320123		0.0024908	0	0		0	0	0
				Paenibacillus_7	0.000803807	0	0		0	0	0.00164834		0	0	0		0	0	0.00320123		0.0024908	0	0		0	0	0
					0.000803807	0	0		0.00757748	0.00132587	0		0	0	0		0.00301382	0	0		0.00415134	0	0		0	0	0
				Paenibacillus_8	0.000803807	0	0		0.00757748	0.00132587	0		0	0	0		0.00301382	0	0		0.00415134	0	0		0	0	0
					0	0	0		0.0469804	0.00132587	0		0	0	0		0	0	0		0	0	0		0	0	0
				Paenibacillus_9	0	0	0		0.0469804	0.00132587	0		0	0	0		0	0	0		0	0	0		0	0	0
					0	0	0		0	0	0		0	0	0		0	0	0		0	0	0		0	0	0
				Paenibacillus_gansuensis	0	0	0		0	0	0		0	0	0		0	0	0		0	0	0		0	0	0
					0	0	0		0.0015155	0	0		0	0	0		0.00602764	0	0.00480184		0	0	0		0	0	0
				Thermobacillus	0	0	0		0.0015155	0	0		0	0	0		0.00602764	0	0.00480184		0	0	0		0	0	0
					0.00964568	0.00229899	0.00172245		0.0257634	0.00928111	0.00494503		0.00175562	0.000806595	0.00962572		0.0150691	0	0.0112043		0.0257383	0.00320228	0.000794187		0.00720007	0.00144081	0.000724869
				unclassified	0.00964568	0.00229899	0.00172245		0.0257634	0.00928111	0.00494503		0.00175562	0.000806595	0.00962572		0.0150691	0	0.0112043		0.0257383	0.00320228	0.000794187		0.00720007	0.00144081	0.000724869
			Paenibacillaceae		0.0217028	0.00613064	0.00344489		0.131848	0.0278433	0.0181318		0.00351124	0.000806595	0.0104279		0.0437004	0	0.0304117		0.143636	0.00720513	0.00635349		0.0297003	0.00504283	0.00217461
					0.000803807	0	0		0	0	0		0	0	0		0	0	0		0.000830268	0	0.000794187		0	0	0
				Pasteuria	0.000803807	0	0		0	0	0		0	0	0		0	0	0		0.000830268	0	0.000794187		0	0	0
			Pasteuriaceae		0.000803807	0	0		0	0	0		0	0	0		0	0	0		0.000830268	0	0.000794187		0	0	0
					0	0	0		0	0	0		0	0	0		0	0	0		0	0	0		0	0	0
				Caryophanon	0	0	0		0	0	0		0	0	0		0	0	0		0	0	0		0	0	0
					0	0	0		0	0	0		0	0	0		0	0	0		0.00166054	0	0		0	0	0
				Incertae_Sedis_1	0	0	0		0	0	0		0	0	0		0	0	0		0.00166054	0	0		0	0	0
					0	0	0		0.0242479	0.00928111	0.00494503		0	0	0		0	0	0.00160061		0.0207567	0.00240171	0.00317675		0.00630006	0	0.00144974
				Incertae_Sedis_2	0	0	0		0.0242479	0.00928111	0.00494503		0	0	0		0	0	0.00160061		0.0207567	0.00240171	0.00317675		0.00630006	0	0.00144974
					0	0	0		0.0227324	0.0119329	0		0	0	0		0.00602764	0	0.0128049		0	0.00160114	0		0.000900009	0	0
				Incertae_Sedis_3	0	0	0		0.0227324	0.0119329	0		0	0	0		0.00602764	0	0.0128049		0	0.00160114	0		0.000900009	0	0
					0	0	0		0	0	0.00164834		0	0	0		0	0	0		0	0	0		0.00270003	0	0
				Incertae_Sedis_5	0	0	0		0	0	0.00164834		0	0	0		0	0	0		0	0	0		0.00270003	0	0
					0	0	0		0	0	0		0	0	0		0	0	0.00160061		0.00498161	0	0		0.00180002	0	0
				Incertae_Sedis_6	0	0	0		0	0	0		0	0	0		0	0	0.00160061		0.00498161	0	0		0.00180002	0	0
					0.00160761	0.000766331	0		0	0	0		0	0	0		0	0	0		0.0182659	0.00080057	0		0	0	0
				Kurthia	0.00160761	0.000766331	0		0	0	0		0	0	0		0	0	0		0.0182659	0.00080057	0		0	0	0
					0	0	0		0	0	0		0	0	0		0	0	0		0.012454	0.00160114	0.000794187		0.00270003	0	0
				Lysinibacillus	0	0	0		0	0	0		0	0	0		0	0	0		0.012454	0.00160114	0.000794187		0.00270003	0	0
					0	0	0		0	0	0		0	0	0		0	0	0		0	0	0		0	0	0
				Sporosarcina_1	0	0	0		0	0	0		0	0	0		0	0	0		0	0	0		0	0	0
					0	0	0		0	0	0		0	0	0		0	0	0		0	0	0		0	0	0
				Sporosarcina_2	0	0	0		0	0	0		0	0	0		0	0	0		0	0	0		0	0	0
					0	0	0		0	0	0		0	0	0		0	0	0		0	0	0		0	0	0
				Sporosarcina_3	0	0	0		0	0	0		0	0	0		0	0	0		0	0	0		0	0	0
					0	0	0		0.00454649	0	0		0.00175562	0	0		0	0	0		0.00166054	0	0		0.00630006	0.00216121	0
				Sporosarcina_4	0	0	0		0.00454649	0	0		0.00175562	0	0		0	0	0		0.00166054	0	0		0.00630006	0.00216121	0
					0	0	0		0	0	0		0	0	0		0	0	0		0	0	0		0	0	0
				Sporosarcina_5	0	0	0		0	0	0		0	0	0		0	0	0		0	0	0		0	0	0
					0.00160761	0.000766331	0		0.171251	0.0450797	0.0510986		0.00351124	0	0		0.0150691	0	0.00800307		0.0705728	0.00400285	0.00555931		0.0297003	0.00432242	0.00217461
				unclassified	0.00160761	0.000766331	0		0.171251	0.0450797	0.0510986		0.00351124	0	0		0.0150691	0	0.00800307		0.0705728	0.00400285	0.00555931		0.0297003	0.00432242	0.00217461
					0	0	0		0	0.00132587	0		0	0	0		0	0	0.00160061		0.00166054	0	0		0	0	0
				uncultured_1	0	0	0		0	0.00132587	0		0	0	0		0	0	0.00160061		0.00166054	0	0		0	0	0
					0	0	0		0	0	0		0	0	0		0	0	0		0	0	0		0	0	0
				uncultured_2	0	0	0		0	0	0		0	0	0		0	0	0		0	0	0		0	0	0
					0	0	0		0	0	0		0	0	0		0	0	0		0	0	0		0	0	0
				uncultured_4	0	0	0		0	0	0		0	0	0		0	0	0		0	0	0		0	0	0
					0	0	0		0	0.00265175	0.00164834		0	0	0		0.00301382	0	0		0.000830268	0.00080057	0		0	0	0
				uncultured_5	0	0	0		0	0.00265175	0.00164834		0	0	0		0.00301382	0	0		0.000830268	0.00080057	0		0	0	0
			Planococcaceae		0.00321523	0.00153266	0		0.222778	0.0702713	0.0593403		0.00526685	0	0		0.0241105	0	0.0256098		0.132843	0.011208	0.00953024		0.0504005	0.00648364	0.00362434
					0	0	0.0111959		0	0	0		0.00702247	0	0.00160429		0.00753455	0	0.00480184		0.00332107	0.00080057	0		0.00270003	0.000720404	0.000724869
				Staphylococcus_1	0	0	0.0111959		0	0	0		0.00702247	0	0.00160429		0.00753455	0	0.00480184		0.00332107	0.00080057	0		0.00270003	0.000720404	0.000724869
					0	0	0		0	0	0		0.00175562	0	0		0.00150691	0	0.00160061		0	0	0		0	0	0
				Staphylococcus_2	0	0	0		0	0	0		0.00175562	0	0		0.00150691	0	0.00160061		0	0	0		0	0	0
					0	0	0		0	0	0		0	0	0		0	0	0.00160061		0.000830268	0	0		0.000900009	0	0
				unclassified	0	0	0		0	0	0		0	0	0		0	0	0.00160061		0.000830268	0	0		0.000900009	0	0
			Staphylococcaceae		0	0	0.0111959		0	0	0		0.00877809	0	0.00160429		0.00904146	0	0.00800307		0.00415134	0.00080057	0		0.00360004	0.000720404	0.000724869
					0	0	0		0	0	0		0	0	0		0	0	0		0.00415134	0.00080057	0.000794187		0	0	0
				Laceyella	0	0	0		0	0	0		0	0	0		0	0	0		0.00415134	0.00080057	0.000794187		0	0	0
					0	0	0		0	0.00132587	0		0	0	0		0.016576	0	0.0192074		0	0	0		0	0	0
				Planifilum	0	0	0		0	0.00132587	0		0	0	0		0.016576	0	0.0192074		0	0	0		0	0	0
					0	0	0		0	0.00132587	0		0	0	0		0.00301382	0	0		0.00747241	0	0.000794187		0.000900009	0	0
				Shimazuella	0	0	0		0	0.00132587	0		0	0	0		0.00301382	0	0		0.00747241	0	0.000794187		0.000900009	0	0
					0	0	0		0	0	0		0	0	0		0	0	0		0.00332107	0	0		0	0	0
				Thermoactinomyces	0	0	0		0	0	0		0	0	0		0	0	0		0.00332107	0	0		0	0	0
			Thermoactinomycetaceae		0	0	0		0	0.00265175	0		0	0	0		0.0195898	0	0.0192074		0.0149448	0.00080057	0.00158837		0.000900009	0	0
					0.00241142	0	0		0.0742593	0.0304951	0.00989006		0.00526685	0	0.00240643		0.334534	0	0.0336129		0.767168	0.0264188	0.00635349		0.0693007	0.0151285	0.0152222
					0	0	0		0	0	0		0	0	0		0	0	0		0	0	0		0	0.000720404	0
				unclassified	0.00241142	0	0		0.0742593	0.0304951	0.00989006		0.00526685	0	0.00240643		0.334534	0	0.0336129		0.767168	0.0264188	0.00635349		0.0693007	0.0158489	0.0152222
			unclassified		0.00241142	0	0		0.0742593	0.0304951	0.00989006		0.00526685	0	0.00240643		0.334534	0	0.0336129		0.767168	0.0264188	0.00635349		0.0693007	0.0158489	0.0152222
		Bacillales			0.0393865	0.0229899	0.0499509		0.872926	0.319535	0.196153		0.0254565	0.000806595	0.0160429		0.602764	0	0.270504		1.64393	0.0880627	0.0619466		0.208802	0.0403426	0.0369683
					0	0	0		0	0	0		0	0	0		0	0	0		0	0	0		0	0	0
				unclassified	0	0	0		0	0	0		0	0	0		0	0	0		0	0	0		0	0	0
			16d63_751		0	0	0		0	0	0		0	0	0		0	0	0		0	0	0		0	0	0
					0	0	0		0	0	0		0	0	0		0.00150691	0	0		0	0	0		0	0	0
				Alloiococcus	0	0	0		0	0	0		0	0	0		0.00150691	0	0		0	0	0		0	0	0
					0	0	0		0	0	0		0	0	0		0	0	0		0	0	0		0	0	0
				Dolosigranulum	0	0	0		0	0	0		0	0	0		0	0	0		0	0	0		0	0	0
					0	0	0.0473672		0	0	0		0	0	0		0	0	0		0	0	0		0	0	0
				Granulicatella	0	0	0.0473672		0	0	0		0	0	0		0	0	0		0	0	0		0	0	0
					0	0	0.00172245		0	0	0		0	0	0		0	0	0		0	0	0		0	0	0
				unclassified	0	0	0.00172245		0	0	0		0	0	0		0	0	0		0	0	0		0	0	0
			Carnobacteriaceae		0	0	0.0490897		0	0	0		0	0	0		0.00150691	0	0		0	0	0		0	0	0
					0	0	0		0	0	0		0	0	0		0	0	0		0	0	0		0	0	0
				unclassified	0	0	0		0	0	0		0	0	0		0	0	0		0	0	0		0	0	0
			Catellicoccus_marimammalium		0	0	0		0	0	0		0	0	0		0	0	0		0	0	0		0	0	0
					0	0	0		0.00606198	0	0		0	0	0		0	0	0		0	0	0		0	0	0
				Enterococcus_2	0	0	0		0.00606198	0	0		0	0	0		0	0	0		0	0	0		0	0	0
					0	0	0		0	0	0		0.000877809	0	0		0	0	0		0	0	0		0	0	0
				Enterococcus_3	0	0	0		0	0	0		0.000877809	0	0		0	0	0		0	0	0		0	0	0
					0	0	0		0	0	0		0	0	0		0.00150691	0	0		0	0	0		0	0	0
				Termite_cluster_1[Coptotermes]	0	0	0		0	0	0		0	0	0		0.00150691	0	0		0	0	0		0	0	0
					0	0	0		0	0	0		0	0	0		0	0	0		0	0	0		0	0	0
				Termite_cluster_3[Hodotermopsis-Trichonympha_symbiont]	0	0	0		0	0	0		0	0	0		0	0	0		0	0	0		0	0	0
					0	0	0		0.00303099	0	0		0.0667135	0.000806595	0.00160429		0.00150691	0	0		0	0	0		0	0	0
					0	0	0		0	0	0		0	0	0		0	0	0		0.00166054	0	0		0	0	0
				unclassified	0	0	0		0.00303099	0	0		0.0667135	0.000806595	0.00160429		0.00150691	0	0		0.00166054	0	0		0	0	0
					0	0	0		0	0	0		0	0	0		0	0	0		0	0	0		0	0	0
				uncultured_a	0	0	0		0	0	0		0	0	0		0	0	0		0	0	0		0	0	0
			Enterococcaceae		0	0	0		0.00909298	0	0		0.0675913	0.000806595	0.00160429		0.00301382	0	0		0.00166054	0	0		0	0	0
					0	0.000766331	0		0	0	0		0	0	0		0.103977	0.00251864	0.00800307		0	0	0		0	0	0
				unclassified	0	0.000766331	0		0	0	0		0	0	0		0.103977	0.00251864	0.00800307		0	0	0		0	0	0
			Enterococcus		0	0.000766331	0		0	0	0		0	0	0		0.103977	0.00251864	0.00800307		0	0	0		0	0	0
					0	0	0		0	0	0		0.0122893	0.000806595	0		5.31487	0.0579287	0.144055		0	0	0		0	0	0
				unclassified	0	0	0		0	0	0		0.0122893	0.000806595	0		5.31487	0.0579287	0.144055		0	0	0		0	0	0
			Insect_cluster[Beetles-HT]		0	0	0		0	0	0		0.0122893	0.000806595	0		5.31487	0.0579287	0.144055		0	0	0		0	0	0
					0	0	0		0	0	0		0.000877809	0	0		0	0	0		0.000830268	0	0		0	0	0
				Lactobacillus_1	0	0	0		0	0	0		0.000877809	0	0		0	0	0		0.000830268	0	0		0	0	0
					0	0	0		0	0	0		0	0	0		0	0	0		0	0	0		0	0	0
				Lactobacillus_2	0	0	0		0	0	0		0	0	0		0	0	0		0	0	0		0	0	0
					0	0	0		0	0	0		0	0	0		0	0	0		0	0	0		0	0	0
				Lactobacillus_9	0	0	0		0	0	0		0	0	0		0	0	0		0	0	0		0	0	0
			Lactobacillaceae		0	0	0		0	0	0		0.000877809	0	0		0	0	0		0.000830268	0	0		0	0	0
					0	0	0		0	0	0		0	0	0		0	0	0		0	0	0		0	0	0
				Leuconostoc	0	0	0		0	0	0		0	0	0		0	0	0		0	0	0		0	0	0
					0	0	0		0	0	0		0	0	0		0	0	0		0	0	0		0	0	0
				Leuconostoc_fallax	0	0	0		0	0	0		0	0	0		0	0	0		0	0	0		0	0	0
					0	0	0		0	0	0		0	0	0		0	0	0		0	0	0		0	0	0
				unclassified	0	0	0		0	0	0		0	0	0		0	0	0		0	0	0		0	0	0
					0	0	0		0.0015155	0	0.00164834		0	0	0		0	0	0		0	0	0		0	0	0
				Weissella_1	0	0	0		0.0015155	0	0.00164834		0	0	0		0	0	0		0	0	0		0	0	0
					0	0	0		0	0	0		0	0	0		0	0	0		0	0	0		0	0	0
				Weissella_2	0	0	0		0	0	0		0	0	0		0	0	0		0	0	0		0	0	0
			Leuconostocaceae		0	0	0		0.0015155	0	0.00164834		0	0	0		0	0	0		0	0	0		0	0	0
					0	0	0		0.0681973	0.0119329	0.0131867		0.00175562	0	0.000802143		0.00753455	0	0.00160061		0.293085	0.0376268	0.00555931		2.88633	0.42792	0.107281
				Lactococcus_1	0	0	0		0.0681973	0.0119329	0.0131867		0.00175562	0	0.000802143		0.00753455	0	0.00160061		0.293085	0.0376268	0.00555931		2.88633	0.42792	0.107281
					0	0	0		0.0530424	0.0331468	0.0181318		0.000877809	0	0		0.00602764	0	0		0.295576	0.00320228	0.00158837		1.86302	0.376051	0.103656
				Lactococcus_2	0	0	0		0.0530424	0.0331468	0.0181318		0.000877809	0	0		0.00602764	0	0		0.295576	0.00320228	0.00158837		1.86302	0.376051	0.103656
					0	0	0		0	0	0		0.00175562	0	0		0	0	0		0	0	0		0	0	0
				Lactococcus_3	0	0	0		0	0	0		0.00175562	0	0		0	0	0		0	0	0		0	0	0
					0	0	0		0	0	0		0.00790028	0	0.0593586		0	0	0.00480184		0.604435	0.0808576	0.0444744		0	0	0
				Lactovum	0	0	0		0	0	0		0.00790028	0	0.0593586		0	0	0.00480184		0.604435	0.0808576	0.0444744		0	0	0
					0	0	0.173106		0	0	0		0.00351124	0	0.00160429		0.00301382	0	0.00480184		0.00332107	0	0		0	0	0.000724869
				Streptococcus	0	0	0.173106		0	0	0		0.00351124	0	0.00160429		0.00301382	0	0.00480184		0.00332107	0	0		0	0	0.000724869
					0	0	0		0.159127	0.0570125	0.0560436		3.11886	0.0782397	0.197327		0.638929	0.0226677	0.0384148		0.224172	0.0136097	0.00317675		2.79813	0.404147	0.105106
				unclassified	0	0	0		0.159127	0.0570125	0.0560436		3.11886	0.0782397	0.197327		0.638929	0.0226677	0.0384148		0.224172	0.0136097	0.00317675		2.79813	0.404147	0.105106
					0	0	0		0	0	0		0.0535463	0	0.000802143		0.0406865	0.00251864	0.00320123		0	0	0		0	0	0
				uncultured_1	0	0	0		0	0	0		0.0535463	0	0.000802143		0.0406865	0.00251864	0.00320123		0	0	0		0	0	0
					0	0	0		0	0	0		0.0956812	0	0.000802143		0	0	0		0	0	0		0	0	0
				uncultured_2	0	0	0		0	0	0		0.0956812	0	0.000802143		0	0	0		0	0	0		0	0	0
			Streptococcaceae		0	0	0.173106		0.280367	0.102092	0.0873622		3.28388	0.0782397	0.260697		0.696192	0.0251864	0.0528203		1.42059	0.135296	0.0547989		7.54748	1.20812	0.316768
					0	0	0		0	0	0		0	0	0		0	0	0		0	0	0		0	0	0
				unclassified	0	0	0		0	0	0		0	0	0		0	0	0		0	0	0		0	0	0
			Termite_cluster_2[Reticulitermes-Amitermes]		0	0	0		0	0	0		0	0	0		0	0	0		0	0	0		0	0	0
					0	0	0.00516734		0.0242479	0.010607	0.00989006		2.81777	0.0322638	0.03369		1.54458	0.0113339	0.0192074		0.150279	0.0232165	0.00873605		0.0171002	0.00144081	0.00144974
				unclassified	0	0	0.00516734		0.0242479	0.010607	0.00989006		2.81777	0.0322638	0.03369		1.54458	0.0113339	0.0192074		0.150279	0.0232165	0.00873605		0.0171002	0.00144081	0.00144974
			unclassified		0	0	0.00516734		0.0242479	0.010607	0.00989006		2.81777	0.0322638	0.03369		1.54458	0.0113339	0.0192074		0.150279	0.0232165	0.00873605		0.0171002	0.00144081	0.00144974
					0	0	0		0	0	0		0	0	0		0	0	0		0	0	0		0	0	0
				unclassified	0	0	0		0	0	0		0	0	0		0	0	0		0	0	0		0	0	0
			uncultured_bacterium_Pachnoda_1		0	0	0		0	0	0		0	0	0		0	0	0		0	0	0		0	0	0
					0	0	0		0	0	0		0	0	0		0	0	0		0	0	0		0	0	0
				unclassified	0	0	0		0	0	0		0	0	0		0	0	0		0	0	0		0	0	0
			uncultured_bacterium_Poecilus		0	0	0		0	0	0		0	0	0		0	0	0		0	0	0		0	0	0
		Lactobacillales			0	0.000766331	0.227363		0.315223	0.112699	0.0989006		6.18241	0.112117	0.295991		7.66414	0.0969676	0.224086		1.57336	0.158513	0.0635349		7.56458	1.20956	0.318217
					0	0	0		0.156096	0.0397762	0.0148351		0.366924	0.00645276	0.00802143		0.860445	0.00251864	0.0176068		0.601944	0.022416	0.00714768		0.161102	0.0280958	0.0202963
				unclassified	0	0	0		0.156096	0.0397762	0.0148351		0.366924	0.00645276	0.00802143		0.860445	0.00251864	0.0176068		0.601944	0.022416	0.00714768		0.161102	0.0280958	0.0202963
			unclassified		0	0	0		0.156096	0.0397762	0.0148351		0.366924	0.00645276	0.00802143		0.860445	0.00251864	0.0176068		0.601944	0.022416	0.00714768		0.161102	0.0280958	0.0202963
		unclassified			0	0	0		0.156096	0.0397762	0.0148351		0.366924	0.00645276	0.00802143		0.860445	0.00251864	0.0176068		0.601944	0.022416	0.00714768		0.161102	0.0280958	0.0202963
					0	0	0		0	0	0		0	0	0		0	0	0		0	0	0.000794187		0	0	0
				unclassified	0	0	0		0	0	0		0	0	0		0	0	0		0	0	0.000794187		0	0	0
			unclassified		0	0	0		0	0	0		0	0	0		0	0	0		0	0	0.000794187		0	0	0
		VAN12			0	0	0		0	0	0		0	0	0		0	0	0		0	0	0.000794187		0	0	0
	Bacilli				0.0393865	0.0237562	0.277314		1.34576	0.472011	0.309888		6.57479	0.119376	0.320055		9.12735	0.0994862	0.512197		3.81923	0.268992	0.133423		7.93448	1.278	0.375482
					0	0	0		0	0	0		0	0	0		0	0	0		0	0	0		0	0	0
				Anaerobacter_polyendosporus	0	0	0		0	0	0		0	0	0		0	0	0		0	0	0		0	0	0
					0	0	0		0	0.00132587	0.115384		0	0	0		0	0.00125932	0.388949		0.0166054	0.00320228	0.105627		0	0.000720404	0.124677
				Arthropod_cluster[Millipede-Cockroach]	0	0	0		0	0.00132587	0.115384		0	0	0		0	0.00125932	0.388949		0.0166054	0.00320228	0.105627		0	0.000720404	0.124677
					0	0	0		0	0	0		0	0	0		0	0	0		0	0.00160114	0.00317675		0	0	0
				Caloramator_1	0	0	0		0	0	0		0	0	0		0	0	0		0	0.00160114	0.00317675		0	0	0
					0	0	0		0	0.00132587	0.00164834		0	0	0		0	0	0		0	0	0		0	0	0
				Caloramator_viterbiensis	0	0	0		0	0.00132587	0.00164834		0	0	0		0	0	0		0	0	0		0	0	0
					0.00160761	0	0		0.00606198	0	0		0	0	0		0.00452073	0	0		0.0564582	0.00160114	0		0.0135001	0.00144081	0.00289948
				Clostridium_1	0.00160761	0	0		0.00606198	0	0		0	0	0		0.00452073	0	0		0.0564582	0.00160114	0		0.0135001	0.00144081	0.00289948
					0	0	0		0	0	0		0	0	0		0	0	0		0.000830268	0	0		0	0	0
				Clostridium_10	0	0	0		0	0	0		0	0	0		0	0	0		0.000830268	0	0		0	0	0
					0	0	0		0	0	0		0	0	0		0	0	0		0	0	0		0	0	0
				Clostridium_11	0	0	0		0	0	0		0	0	0		0	0	0		0	0	0		0	0	0
					0	0	0		0	0	0		0	0	0		0	0	0		0.00332107	0	0		0	0	0
				Clostridium_2	0	0	0		0	0	0		0	0	0		0	0	0		0.00332107	0	0		0	0	0
					0	0	0		0	0	0		0	0	0		0	0	0		0	0	0		0.000900009	0	0
				Clostridium_3	0	0	0		0	0	0		0	0	0		0	0	0		0	0	0		0.000900009	0	0
					0	0	0		0	0	0		0	0	0		0	0	0		0	0	0		0	0	0
				Clostridium_6	0	0	0		0	0	0		0	0	0		0	0	0		0	0	0		0	0	0
					0	0	0		0	0	0		0	0	0		0	0	0.00160061		0	0	0		0	0	0
				Clostridium_7	0	0	0		0	0	0		0	0	0		0	0	0.00160061		0	0	0		0	0	0
					0.00241142	0	0		0.00757748	0.00795524	0.00494503		0	0	0.00160429		0.00753455	0	0.00160061		0.0938203	0.00240171	0.00158837		0.00900009	0.00288162	0.000724869
				Clostridium_8	0.00241142	0	0		0.00757748	0.00795524	0.00494503		0	0	0.00160429		0.00753455	0	0.00160061		0.0938203	0.00240171	0.00158837		0.00900009	0.00288162	0.000724869
					0	0	0		0	0	0		0	0	0		0.00150691	0	0		0	0	0		0	0	0
				Clostridium_9	0	0	0		0	0	0		0	0	0		0.00150691	0	0		0	0	0		0	0	0
					0	0	0		0	0	0		0	0	0		0	0	0		0	0.00240171	0.000794187		0	0	0
				Oxobacter	0	0	0		0	0	0		0	0	0		0	0	0		0	0.00240171	0.000794187		0	0	0
					0	0	0		0.00454649	0.0172364	0.0280218		0	0	0		0.00301382	0	0.00320123		0.0498161	0.0192137	0.0103244		0.00180002	0	0.00144974
				unclassified	0	0	0		0.00454649	0.0172364	0.0280218		0	0	0		0.00301382	0	0.00320123		0.0498161	0.0192137	0.0103244		0.00180002	0	0.00144974
					0	0	0		0	0	0		0	0	0		0	0	0		0	0	0		0.000900009	0	0
				Alkaliphilus_2	0	0	0		0	0	0		0	0	0		0	0	0		0	0	0		0.000900009	0	0
			Clostridiaceae		0.00401903	0	0		0.018186	0.0278433	0.149999		0	0	0.00160429		0.016576	0.00125932	0.395352		0.220851	0.0304217	0.121511		0.0261003	0.00504283	0.129752
					0	0	0		0	0	0		0	0	0		0.00150691	0	0		0	0	0		0	0	0
				unclassified	0	0	0		0	0	0		0	0	0		0.00150691	0	0		0	0	0		0	0	0
			Dethiosulfatibacter_aminovoran		0	0	0		0	0	0		0	0	0		0.00150691	0	0		0	0	0		0	0	0
					0	0	0		0	0	0		0	0	0		0	0	0		0.000830268	0	0		0	0	0
				Alkalibacter_saccharofermentan	0	0	0		0	0	0		0	0	0		0	0	0		0.000830268	0	0		0	0	0
					0	0	0		0	0	0		0	0	0		0	0	0.00800307		0	0.120886	0.00158837		0	0	0
				Anaerofustis	0	0	0		0	0	0		0	0	0		0	0	0.00800307		0	0.120886	0.00158837		0	0	0
					0	0	0		0	0	0		0	0	0		0	0	0		0	0	0		0	0	0
				Garciella_nitratireducens	0	0	0		0	0	0		0	0	0		0	0	0		0	0	0		0	0	0
					0	0	0		0	0	0		0	0	0		0	0	0		0	0.0216154	0		0	0	0
				unclassified	0	0	0		0	0	0		0	0	0		0	0	0		0	0.0216154	0		0	0	0
			Eubacteriaceae		0	0	0		0	0	0		0	0	0		0	0	0.00800307		0.000830268	0.142501	0.00158837		0	0	0
					0	0	0.000861223		0	0	0		0.000877809	0	0		0	0	0		0	0	0		0	0	0
				Anaerococcus_1	0	0	0.000861223		0	0	0		0.000877809	0	0		0	0	0		0	0	0		0	0	0
					0	0	0		0	0	0		0	0	0		0	0	0.00160061		0.000830268	0	0		0	0	0
				Clostridium	0	0	0		0	0	0		0	0	0		0	0	0.00160061		0.000830268	0	0		0	0	0
					0	0	0.00430611		0	0	0		0	0	0		0	0	0		0	0	0		0	0	0
				Parvimonas	0	0	0.00430611		0	0	0		0	0	0		0	0	0		0	0	0		0	0	0
					0	0	0		0	0	0		0.00263343	0	0		0	0	0.00160061		0	0	0		0	0	0
				Peptoniphilus	0	0	0		0	0	0		0.00263343	0	0		0	0	0.00160061		0	0	0		0	0	0
					0	0	0		0	0	0		0	0	0		0	0	0		0.000830268	0	0		0	0.000720404	0
				Sedimentibacter	0	0	0		0	0	0		0	0	0		0	0	0		0.000830268	0	0		0	0.000720404	0
					0	0	0		0	0	0		0	0	0		0.00150691	0	0.00480184		0	0	0		0	0	0
				Tepidimicrobium	0	0	0		0	0	0		0	0	0		0.00150691	0	0.00480184		0	0	0		0	0	0
					0	0	0		0	0	0		0	0	0		0	0	0		0.000830268	0.00080057	0		0	0	0
				Tissierella_2	0	0	0		0	0	0		0	0	0		0	0	0		0.000830268	0.00080057	0		0	0	0
					0	0	0		0	0	0		0	0	0		0	0	0		0.000830268	0	0		0	0	0
				Tissierella_3	0	0	0		0	0	0		0	0	0		0	0	0		0.000830268	0	0		0	0	0
					0	0	0		0	0	0		0	0	0		0	0	0		0.000830268	0	0		0	0	0
				unclassified	0	0	0		0	0	0		0	0	0		0	0	0		0.000830268	0	0		0	0	0
			Family_XI_Incertae_Sedis		0	0	0.00516734		0	0	0		0.00351124	0	0		0.00150691	0	0.00800307		0.00415134	0.00080057	0		0	0.000720404	0
					0	0	0		0	0	0		0	0	0		0.016576	0	0.00320123		0	0	0		0	0	0
				Fusibacter	0	0	0		0	0	0		0	0	0		0.016576	0	0.00320123		0	0	0		0	0	0
			Family_XII_Incertae_Sedis		0	0	0		0	0	0		0	0	0		0.016576	0	0.00320123		0	0	0		0	0	0
					0.0233104	0.0176256	0.00861223		2.41873	0.224073	0.0824171		0.000877809	0.00483957	0.000802143		0	0.0151118	0.0128049		0.00581188	0.11288	0.0428861		0	0.0432242	0.0282699
				Anaerovorax	0.0233104	0.0176256	0.00861223		2.41873	0.224073	0.0824171		0.000877809	0.00483957	0.000802143		0	0.0151118	0.0128049		0.00581188	0.11288	0.0428861		0	0.0432242	0.0282699
					0	0	0.000861223		0	0	0		0	0	0		0	0	0		0	0	0		0	0	0
				Eubacterium_1	0	0	0.000861223		0	0	0		0	0	0		0	0	0		0	0	0		0	0	0
					0.000803807	0	0.00172245		0	0	0		0	0	0		0	0	0		0	0.00560399	0.000794187		0	0	0
				Eubacterium_2	0.000803807	0	0.00172245		0	0	0		0	0	0		0	0	0		0	0.00560399	0.000794187		0	0	0
					0	0.00306532	0.00688978		0.0015155	0.0119329	0.00494503		0	0	0		0	0	0		0.00166054	0.022416	0.0420919		0	0	0.000724869
				Eubacterium_3	0	0.00306532	0.00688978		0.0015155	0.0119329	0.00494503		0	0	0		0	0	0		0.00166054	0.022416	0.0420919		0	0	0.000724869
					0	0	0.00172245		0	0	0		0	0	0		0	0	0		0	0	0		0	0	0
				Mogibacterium	0	0	0.00172245		0	0	0		0	0	0		0	0	0		0	0	0		0	0	0
					0.16478	0.194648	0.368603		0.513753	0.876402	0.532415		0.0114115	0.0266176	0.00641715		0.00301382	0.200232	0.393751		0.0182659	0.750134	1.011		0.0423004	0.65989	0.824901
				unclassified	0.16478	0.194648	0.368603		0.513753	0.876402	0.532415		0.0114115	0.0266176	0.00641715		0.00301382	0.200232	0.393751		0.0182659	0.750134	1.011		0.0423004	0.65989	0.824901
					0	0	0		0	0	0		0	0	0		0	0	0		0	0	0		0	0	0
				uncultured_1	0	0	0		0	0	0		0	0	0		0	0	0		0	0	0		0	0	0
					0	0	0		0	0	0		0	0	0		0	0	0.00160061		0	0.00080057	0		0	0.00144081	0.00362434
				uncultured_3	0	0	0		0	0	0		0	0	0		0	0	0.00160061		0	0.00080057	0		0	0.00144081	0.00362434
					0	0	0		0	0	0		0	0	0		0	0	0		0	0	0.000794187		0	0	0
				uncultured_4	0	0	0		0	0	0		0	0	0		0	0	0		0	0	0.000794187		0	0	0
					0.0691274	0.219937	0.878447		0.218231	0.750444	1.1456		0.0614466	0.124216	0.0641715		0.0195898	0.269494	1.41174		0.0506464	1.10479	1.16984		0.0513005	0.850797	1.26272
					0	0	0		0	0	0		0	0	0		0	0	0		0	0	0		0	0	0
				uncultured_5	0.0691274	0.219937	0.878447		0.218231	0.750444	1.1456		0.0614466	0.124216	0.0641715		0.0195898	0.269494	1.41174		0.0506464	1.10479	1.16984		0.0513005	0.850797	1.26272
					0	0.000766331	0.0266979		0.00909298	0.00132587	0.00494503		0	0	0		0	0	0		0	0.0080057	0.000794187		0.00180002	0.00288162	0.016672
				uncultured_6	0	0.000766331	0.0266979		0.00909298	0.00132587	0.00494503		0	0	0		0	0	0		0	0.0080057	0.000794187		0.00180002	0.00288162	0.016672
					0	0	0		0	0	0		0	0	0		0	0	0		0	0	0		0	0	0
				uncultured_a	0	0	0		0	0	0		0	0	0		0	0	0		0	0	0		0	0	0
			Family_XIII_Incertae_Sedis		0.258022	0.436042	1.29356		3.16132	1.86418	1.77032		0.073736	0.155673	0.0713908		0.0226036	0.484838	1.8199		0.0763847	2.00463	2.2682		0.095401	1.55823	2.13691
					0	0	0		0	0	0		0	0	0		0	0	0		0	0	0		0.000900009	0	0
				Anaerobranca	0	0	0		0	0	0		0	0	0		0	0	0		0	0	0		0.000900009	0	0
			Family_XIV_Incertae_Sedis		0	0	0		0	0	0		0	0	0		0	0	0		0	0	0		0.000900009	0	0
					0	0	0		0	0	0		0	0	0		0	0	0.00160061		0	0	0		0	0	0
				Symbiobacterium	0	0	0		0	0	0		0	0	0		0	0	0.00160061		0	0	0		0	0	0
			Family_XVIII_Incertae_Sedis		0	0	0		0	0	0		0	0	0		0	0	0.00160061		0	0	0		0	0	0
					0	0	0		0	0	0		0	0	0		0.00150691	0	0		0	0	0		0	0	0
				Lutispora	0	0	0		0	0	0		0	0	0		0.00150691	0	0		0	0	0		0	0	0
			Gracilibacteraceae		0	0	0		0	0	0		0	0	0		0.00150691	0	0		0	0	0		0	0	0
					0.000803807	0.00153266	0.00172245		0.0015155	0.0411021	0.110439		0	0	0		0	0	0.00160061		0	0.00160114	0.00238256		0	0.00288162	0.010873
				uncultured	0.000803807	0.00153266	0.00172245		0.0015155	0.0411021	0.110439		0	0	0		0	0	0.00160061		0	0.00160114	0.00238256		0	0.00288162	0.010873
			Heliobacteriaceae		0.000803807	0.00153266	0.00172245		0.0015155	0.0411021	0.110439		0	0	0		0	0	0.00160061		0	0.00160114	0.00238256		0	0.00288162	0.010873
					0	0	0		0	0	0		0	0	0		0	0	0		0	0	0		0	0	0
				Butyrivibrio_fibrisolvens	0	0	0		0	0	0		0	0	0		0	0	0		0	0	0		0	0	0
					0.000803807	0	0		0	0	0		0	0	0		0	0	0		0	0.00080057	0.00158837		0.000900009	0	0
				C_piliforme_cluster	0.000803807	0	0		0	0	0		0	0	0		0	0	0		0	0.00080057	0.00158837		0.000900009	0	0
					10.1039	3.90599	0.634721		12.4786	3.50163	2.06043		2.84673	0.308119	0.0770058		1.29142	0.1486	0.150458		15.1956	2.8028	1.49307		25.9941	0.803971	0.561773
					0	0	0		0	0	0		0	0	0		0	0	0		0	0	0		0	0	0
				Candidatus_arthromitus	10.1039	3.90599	0.634721		12.4786	3.50163	2.06043		2.84673	0.308119	0.0770058		1.29142	0.1486	0.150458		15.1956	2.8028	1.49307		25.9941	0.803971	0.561773
					0.00160761	0.00229899	0.0189469		0.00454649	0.0119329	0.0131867		0	0	0.000802143		0	0	0		0	0.00960684	0.00635349		0	0	0
				Catabacter	0.00160761	0.00229899	0.0189469		0.00454649	0.0119329	0.0131867		0	0	0.000802143		0	0	0		0	0.00960684	0.00635349		0	0	0
					0	0	0.00344489		0	0	0		0	0	0		0	0	0		0	0	0		0	0	0
				Catonella	0	0	0.00344489		0	0	0		0	0	0		0	0	0		0	0	0		0	0	0
					0	0	0		0	0	0		0	0	0		0.00150691	0	0		0	0	0		0	0	0
				Clostridiales_bacterium_HAW-EB17	0	0	0		0	0	0		0	0	0		0.00150691	0	0		0	0	0		0	0	0
					0.020899	0.0536431	0.811272		0.178829	0.320861	0.323075		0.570576	0.0693671	0.395457		3.04697	0.0239271	0.160061		0.0763847	0.144103	0.213636		2.24552	0.247819	0.128302
					0	0	0		0	0	0		0	0	0		0	0	0		0	0	0		0	0	0
				Dictyoptera_cluster[Cockroaches-Rhinotermitidae-Macrotermitinae]	0.020899	0.0536431	0.811272		0.178829	0.320861	0.323075		0.570576	0.0693671	0.395457		3.04697	0.0239271	0.160061		0.0763847	0.144103	0.213636		2.24552	0.247819	0.128302
					0.00241142	0.00536431	0.007751		0.0166705	0.0225398	0.00989006		0.00175562	0	0		0.00150691	0.0327423	0.0976375		0.00415134	0.0408291	0.0206489		0.00360004	0.0108061	0
				Dictyopteran_cluster[Cockroaches-Macrotermitinae]	0.00241142	0.00536431	0.007751		0.0166705	0.0225398	0.00989006		0.00175562	0	0		0.00150691	0.0327423	0.0976375		0.00415134	0.0408291	0.0206489		0.00360004	0.0108061	0
					0	0	0		0	0	0		0	0	0		0	0	0		0	0	0		0	0	0
				Dorea	0	0	0		0	0	0		0	0	0		0	0	0		0	0	0		0	0	0
					0	0	0		0	0	0		0	0	0		0	0	0		0.00498161	0	0		0.000900009	0	0.000724869
				Epulopiscium	0	0	0		0	0	0		0	0	0		0	0	0		0.00498161	0	0		0.000900009	0	0.000724869
					0	0	0.00258367		0	0	0		0	0	0		0	0	0		0.24825	0.0304217	0.0103244		0	0	0
[truncated: 2,679 more rows]

## Sheet: Table S2 - COG datasets
Table S2. Assignment of protein-coding genes in the metagenomic datasets to clusters of orthologous groups (COGs). The relative abundances (%) of the genes in a library were estimated using length and read depth of the gene in the respective assembly (read depth of one for unassembled reads).
				Adjust the color scale of the heatmap if desired.				low	0.01	%
								mid	5	%
								high	20	%
				Cornitermes sp. (Co191)				Cubitermes ugandensis (Cu122)							Microcerotermes parvus (Mp193)				Nasutitermes corniger (Nc150)							Neocapritermes taracua (Nt197)				Termes hospes (Th196)
General Category	Functional Group	COG ID	Name	P1	P3	P4		C	M	P1	P3	P4	P5		P1	P3	P4		C	M	P1	P3	P4	P5		P1	P3	P4		P1	P3	P4
Cellular processes and signaling
		COG0206	Cell division GTPase FtsZ	0.0404232	0.0392063	0.0515008		0	0.00191835	0.064022	0.0522161	0.0541147	0.053555		0.0346304	0.0463549	0.0471497		0.00354499	0.0376508	0.0184729	0.0474082	0.049687	0.0339984		0.0483595	0.0527875	0.0568492		0.0269089	0.0523296	0.0518335
		COG0218	GTP-binding protein EngB required for normal cell division	0.014248	0.0105483	0.0259385		0.00924744	0.0238402	0.0252906	0.025235	0.0306239	0.0289643		0.00915378	0.00959427	0.0170369		0.0132996	0.0427525	0.0166853	0.0130891	0.0201184	0.0284046		0.0318466	0.0240549	0.028593		0.0256933	0.0238228	0.0242048
		COG0239	Fluoride ion exporter CrcB/FEX, affects chromosome condensation	0.00165214	0.00241631	0.0116614		0	0	0.00288214	0.0157958	0.0208787	0.0184668		0.0197565	0.025968	0.038032		0.00476413	0.00406939	0.0104845	0.0363629	0.0201856	0.0180107		0.00491692	0.00750435	0.0173201		0.0104409	0.0111128	0.0194155
		COG0455	MinD-like ATPase involved in chromosome partitioning or flagellar assembly	0.0604069	0.0610807	0.0175309		0	0.0125978	0.0164062	0.0132071	0.00621683	0.0117615		0.0279	0.071383	0.0362818		0	0	0.00336543	0.074485	0.0480819	0.0115838		0.0176004	0.046006	0.0257767		0.0154139	0.0340987	0.0272034
		COG0489	Chromosome partitioning ATPase, Mrp family, contains Fe-S cluster	0.0122136	0.0104221	0.0414755		0.0142351	0.00468553	0.0282792	0.0373036	0.0478955	0.0638487		0.0136502	0.00782135	0.067909		0.020187	0.00790838	0.0295723	0.00890733	0.0284707	0.0516496		0.0328224	0.0293548	0.0539607		0.0194511	0.024783	0.0357657
		COG0536	GTPase involved in cell partioning and DNA repair	0.0488348	0.0410924	0.0420313		0.0115368	0.00465591	0.0498343	0.0428185	0.0467313	0.049475		0.03237	0.051287	0.045315		0.0289848	0.0848522	0.0372905	0.0508994	0.0561003	0.0630762		0.0512765	0.0526992	0.0528352		0.0378951	0.0462955	0.044497
		COG0768	Cell division protein FtsI/penicillin-binding protein 2	0.116714	0.112718	0.119178		0.00858488	0.00674941	0.188216	0.103933	0.12616	0.135286		0.0806929	0.114716	0.115237		0.0165351	0.037114	0.0647504	0.139059	0.154256	0.117215		0.195507	0.142364	0.12813		0.0714239	0.116022	0.129304
		COG0772	Bacterial cell division protein FtsW, lipid II flippase	0.0904086	0.08627	0.0886859		0	0	0.120286	0.0789859	0.0812754	0.0936229		0.0529717	0.0940055	0.0992097		0.0122266	0.037114	0.0320343	0.108728	0.0985286	0.0669028		0.116529	0.0920603	0.089903		0.0473483	0.079164	0.0906034
		COG0849	Cell division ATPase FtsA	0.0347518	0.0426857	0.0472967		0	0.00709028	0.0277202	0.037111	0.0422541	0.0403028		0.0337085	0.0435587	0.0395065		0.0121287	0.0405548	0.0164705	0.0436465	0.0412344	0.0247192		0.0190586	0.0409263	0.050937		0.022378	0.0385089	0.0375571
		COG0850	Septum formation inhibitor MinC	0.00365542	0.00171146	0.00234819		0	0	0.00554512	0.00424891	0.00672468	0.00759381		0.00145975	0.000167992	0.00414695		0.00244849	0	0.00334529	9.94239e-05	0.000822617	0.00915474		0.0140045	0.00259512	0.0114071		0.0137865	0.00366237	0.0037489
		COG0851	Septum formation topological specificity factor MinE	0.00334036	0.0014829	0.0017601		0	0	0.00463129	0.00361266	0.00530418	0.0048217		0.000725551	3.70246e-05	0.000170583		0	0	0.0021012	0	0.000463427	0.00405852		0.0103148	0.00256885	0.00756018		0.0113361	0.00388252	0.00212955
		COG1077	Actin-like ATPase involved in cell morphogenesis	0.0455899	0.0420755	0.0614339		0	0	0.0882261	0.0531992	0.0596936	0.0542867		0.0351125	0.0418572	0.0278751		0.0238559	0.0536022	0.015707	0.0485762	0.0501752	0.0303007		0.0641898	0.0688094	0.0518093		0.0329778	0.0708819	0.0570215
		COG1196	Chromosome segregation ATPase	0.189675	0.199413	0.131986		0.932341	0.595568	0.14106	0.275237	0.102316	0.116986		0.146213	0.178353	0.127717		0.40533	0.658761	0.299709	0.176576	0.163391	0.28542		0.167319	0.130131	0.0969648		0.183034	0.134707	0.119535
		COG1300	Uncharacterized membrane protein SpoIIM, required for sporulation	0.00863308	0.00924591	0.00685821		0	0	0.00650033	0.00437652	0.00790218	0.00992891		0.00461677	0.01445	0.0119701		0	0	0.00241733	0.00801451	0.00640972	0.00869875		0.0134862	0.00793569	0.0100298		0.00767226	0.00806844	0.00848548
		COG1426	Cytoskeletal protein RodZ, contains Xre-like HTH and DUF4115 domains	0.0428776	0.0395724	0.0258196		0	0	0.0208445	0.0299951	0.0315619	0.0288184		0.0179286	0.0395901	0.0341693		0.00604117	0.00364196	0.0215886	0.0432822	0.0346664	0.0319742		0.0419026	0.0343906	0.0363308		0.014639	0.0254746	0.0347303
		COG1475	Chromosome segregation protein Spo0J, contains ParB-like nuclease domain	0.11923	0.102879	0.0956194		0	0	0.110076	0.117506	0.0872006	0.124615		0.0280085	0.0840416	0.0791008		0.00484139	0.0385164	0.0282728	0.0883512	0.100975	0.0450448		0.143901	0.110281	0.0862619		0.0516615	0.139871	0.0912474
		COG1559	Cell division protein YceG, involved in septum cleavage	0.0354895	0.0341049	0.0373799		0.00477075	0	0.0428027	0.031721	0.0420446	0.0466155		0.0296376	0.0385024	0.0459244		0.0113157	0	0.0257613	0.0390761	0.0467613	0.0350371		0.0409111	0.0415244	0.0425097		0.0367745	0.0409845	0.0441524
		COG1589	Cell division septal protein FtsQ	0.0242944	0.0256339	0.0112621		0.00513317	0	0.0171136	0.0126914	0.0120656	0.0200457		0.007611	0.0236103	0.0224102		0	0	0.00833732	0.0230551	0.0160582	0.0137653		0.0247976	0.0185771	0.0176132		0.0153909	0.0198542	0.0170331
		COG1674	DNA segregation ATPase FtsK/SpoIIIE and related proteins	0.0835382	0.0728445	0.0811802		0	0	0.145561	0.0835828	0.0898086	0.100839		0.0381773	0.0688668	0.140372		0.0161309	0.0403847	0.0428934	0.0729148	0.092915	0.157477		0.167124	0.118538	0.096965		0.0695949	0.13138	0.0854733
		COG1792	Cell shape-determining protein MreC	0.0332711	0.0355333	0.0295942		0.0126084	0.00674193	0.0333515	0.0343754	0.0319594	0.0331881		0.0231054	0.0345419	0.0323863		0.0177457	0	0.0103249	0.0393565	0.0369986	0.026079		0.0331564	0.0329704	0.0261078		0.0220499	0.030276	0.0307128
		COG1799	FtsZ-interacting cell division protein YlmF	0.00796867	0.00430252	0.00422302		0.00576344	0	0.0176747	0.00877734	0.00481018	0.00955413		0.00443611	0.00039094	0.0115877		0.00440882	0.0342464	0.0128641	0.00035954	0.00506381	0.0150672		0.0280554	0.0105148	0.00603379		0.0181565	0.0106126	0.00961053
		COG2088	DNA-binding protein SpoVG, cell septation regulator	0.0365142	0.0321972	0.00770814		0	0	0.0206085	0.013001	0.00868589	0.0112202		0.0139086	0.0332075	0.00640239		0.00531243	0	0.00632862	0.0355258	0.0232969	0.0110433		0.041285	0.0180484	0.00858572		0.0121673	0.0314131	0.0116729
		COG2132	Multicopper oxidase with three cupredoxin domains (includes cell division protein FtsP and spore coat protein CotA)	0.00178905	0.00173508	0.00289724		0.00416581	0.0107447	0.00335684	0.00229671	0.00244684	0.00469657		0.0128911	0.00589669	0.00995894		0.0183654	0.00852955	0.0216911	0.0035948	0.00581431	0.00406293		0.0125791	0.00252663	0.00646552		0.0165471	0.00194543	0.00227183
		COG2177	Cell division protein FtsX	0.0147727	0.0110818	0.0334072		0.00556567	0	0.044352	0.026491	0.030681	0.035402		0.0186079	0.0123491	0.0378181		0.00239681	0.0316873	0.0194242	0.0133029	0.0245024	0.0268565		0.0466346	0.0283008	0.0254275		0.0416234	0.0275282	0.0343155
		COG2450	Predicted archaeal cell division protein, SepF homolog, DUF552 family	0.000231333	0.000744177	0.00670509		0	0	0.00111316	0.00382571	0.00166434	0.000442766		0.000443973	0.000252885	0.000850853		0	0	0	7.40487e-05	0.00221583	0		0.000313054	0.000814281	0.00237658		0	0.000710385	0.00423075
		COG2719	Stage V sporulation protein SpoVR/YcgB, involved in spore cortex formation (function unknown)	0.00120537	0.00201731	0.00300954		0.00473339	0.0109504	0.0028292	0.00499304	0.0031772	0.00643373		0.010647	0.000941669	0.00594651		0.0138549	0	0.0204795	0.00113888	0.00472087	0.00727463		0.00671946	0.00135732	0.00423603		0.0177668	0.00227631	0.00271651
		COG2848	Uncharacterized conserved protein, UPF0210 family	0.0362694	0.03985	0.019571		0.00786724	0.0110617	0.0163407	0.0114559	0.00592308	0.0105786		0.0251562	0.0457658	0.0123997		0	0	0.0046101	0.0495747	0.0368973	0.00988088		0.0118853	0.0264965	0.0117095		0.00747905	0.0248219	0.0151235
		COG2884	ABC-type ATPase involved in cell division	0.0181169	0.0113704	0.0311787		0.0047345	0.00704834	0.0448344	0.027423	0.0276706	0.0284274		0.0160098	0.00786765	0.0333614		0.0272236	0.00874159	0.0634696	0.0141543	0.0278727	0.040565		0.0472099	0.0280901	0.0257504		0.0265563	0.0253649	0.0274689
		COG2894	Septum formation inhibitor-activating ATPase MinD	0.0104157	0.00597119	0.013719		0.00465064	0.00538094	0.0225081	0.0139814	0.0186365	0.0158119		0.00758125	0.00363351	0.0032675		0.00925938	0.00394748	0.00543186	0.00313695	0.00779977	0.0145146		0.0303263	0.0163727	0.0246507		0.0208257	0.0178574	0.0145689
		COG2917	Intracellular septation protein A	0.000974975	0.000256423	0.00315156		0	0.0316411	0.00219519	0.00489163	0.0101763	0.00700129		0.0013166	0.000118536	0.00116523		0	0	0.00229032	0.000349236	0.00134734	0.00623982		9.9377e-05	0.00084413	0.00905153		0.00144988	0.00196373	0.00193359
		COG2919	Cell division protein FtsB	0.0101287	0.00812982	0.0124619		0	0	0.0104209	0.0171141	0.0152102	0.0186056		0.00592651	0.00924412	0.0198113		0	0	0.00919439	0.0113445	0.0137763	0.0156328		0.0188203	0.0141114	0.0161565		0.00681934	0.0125687	0.014162
		COG3006	Chromosome condensin MukBEF complex, kleisin-like MukF subunit	0.00122332	0.000833221	0.00317068		0.086698	0.0469881	0.0150439	0.0104212	0.0074926	0.0217567		0.0465815	0.00290076	0.0146953		0.0492837	0.0776551	0.0708441	0.000400437	0.00861004	0.024902		0.00793576	0.00187697	0.00257392		0.0768738	0.00306741	0.00451541
		COG3027	Cell division protein ZapA, inhibits GTPase activity of FtsZ	0.00956689	0.00832481	0.00361079		0	0	0.00793276	0.00613709	0.00946866	0.00675615		0.00562769	0.0140072	0.0052675		0.00297766	0	0.00177953	0.00611974	0.0048734	0.00422453		0.00692685	0.00482064	0.00766608		0.00665056	0.00615517	0.00622238
		COG3074	Cell division protein ZapB, interacts with FtsZ	0.000525993	0.000191279	0.000282319		0	0	0	0	0	0.000138104		0	8.79023e-05	0		0	0	0	7.10423e-05	3.50593e-05	0		0.000188413	5.00404e-05	0.000142001		0.00168088	0.000168583	0.000237084
		COG3087	Cell division protein FtsN	0.0359372	0.0431548	0.00954257		0	0.0132594	0.0143694	0.0162141	0.0177399	0.0166192		0.0164655	0.0567289	0.0217391		0.00330506	0	0.0110678	0.0547052	0.0280653	0.0088947		0.00923039	0.0206882	0.0155983		0.0227692	0.0185738	0.0182321
		COG3095	Chromosome condensin MukBEF, MukE localization factor	0.00037667	0.000248097	0.00134127		0	0	0.00138061	0.000643974	0.000836323	0.00122143		0.00459109	0.000412173	0.00113592		0.00957282	0	0.0135594	0.000167692	0.000989343	0.0113543		0.00475798	0.000309272	0.000735256		0.00663396	0.000419052	0.000510758
		COG3096	Chromosome condensin MukBEF, ATPase and DNA-binding subunit MukB [Escherichia coli str. K-12 substr. MG1655	0.0186673	0.0175176	0.0112801		0.0557834	0	0.0121129	0.0131892	0.0121438	0.0177259		0.0372955	0.011358	0.0223157		0.0136748	0.0165584	0.0305041	0.0114741	0.0145211	0.00922185		0.0246977	0.0139678	0.0159892		0.0472352	0.0109523	0.0155447
		COG3115	Cell division protein ZipA, interacts with FtsZ	0.0221689	0.0217099	0.00700126		0.00455326	0.00690184	0.0086499	0.00680197	0.0111271	0.0196062		0.0252148	0.0117196	0.0419758		0.0381504	0.00680656	0.0632372	0.0275495	0.0205174	0.0427185		0.0173023	0.0117401	0.0142623		0.053447	0.0137145	0.0134514
		COG3116	Cell division protein FtsL, interacts with FtsB, FtsL and FtsQ	0.00402124	0.00267043	0.00144176		0.00726273	0	0.00308148	0.00489284	0.00817315	0.00298189		0.00106623	0.00489642	0.00056879		0.0021092	0	0.00101548	0.00585685	0.0030744	0.00917344		0.00304231	0.00289898	0.00457045		0.00410589	0.0048609	0.00395967
		COG3147	Cell division protein DedD (periplasmic protein involved in septation)	0.0466595	0.0377978	0.0062544		0	0	0.0132381	0.0206634	0.0129179	0.0269148		0.00958738	0.0348644	0.0158448		0.00389248	0	0.0127683	0.0502533	0.0243482	0.0147501		0.031154	0.0170949	0.0101123		0.0490566	0.0314138	0.0152094
		COG3266	Cell division protein DamX, binds to the septal ring, contains C-terminal SPOR domain	0.00770785	0.0103188	0.00237671		0	0	0.00374468	0.00873607	0.00153742	0.0126558		0.00459407	0.00758762	0.00253891		0	0.00346369	0.00455701	0.00649708	0.00711013	0.0274241		0.00390991	0.00542878	0.00402698		0.00842214	0.00667494	0.00714366
		COG3599	Cell division septum initiation DivIVA, interacts with FtsZ, MinD and other proteins	0.0070562	0.00696684	0.00528428		0	0	0.00887691	0.0100757	0.00489616	0.00569087		0.00255419	0.00478041	0.00605718		0	0	0.00416659	0.0113281	0.0110123	0.00416461		0.0131385	0.00922674	0.0040906		0.00388144	0.0126146	0.00929566
		COG3660	Mitochondrial fission protein ELM1	0.00067969	0.000281106	0.00145295		0.00774448	0.0137629	0.0038879	0.00270153	0.00285257	0.002825		0.0103772	0.000610628	0.00527515		0.00850765	0.00825809	0.00649165	0.000135844	0.00151195	0		0.00353888	0.000454552	0.00131512		0.00559478	0.00201299	0.00124916
		COG3773	Cell wall hydrolase CwlJ, involved in spore germination	0.00316187	0.00167964	0.00658182		0	0	0.0197949	0.00341619	0.00404654	0.00936801		0.00563981	0.000111653	0.00207186		0.00361682	0.00399193	0.0136123	0.00044915	0.00276499	0.00123158		0.0266267	0.00299068	0.00297974		0.0241796	0.00324028	0.00194797
		COG3827	Cell pole-organizing protein PopZ	0.00209119	0.00326243	0.000614751		0	0	0.000367408	0	0.000503218	0.00150956		0	0.000761427	0.000878842		0.00236763	0	0.00140567	0.00155613	0.000826313	0		0.00116951	0.000908189	0.00128941		0.00343808	0.000104258	0.000316137
		COG3854	Stage III sporulation protein SpoIIIAA	0.00689505	0.00362388	0.00528458		0	0.0716324	0.00564161	0.00596642	0.00504126	0.00934038		0.00636126	0.0012446	0.00189436		0.0226754	0.0450222	0.00672853	0.000456651	0.00257327	0.00198349		0.0231348	0.00641487	0.00471289		0.00898744	0.00583171	0.00418571
		COG3858	Spore germination protein YaaH	0.0320554	0.0387969	0.03634		0.0170747	0.0226473	0.0207732	0.010838	0.00937559	0.0222137		0.0229587	0.0444192	0.0194599		0.0215331	0.0342738	0.0408929	0.0399937	0.0317456	0.0194905		0.0199048	0.0233346	0.0179876		0.0279987	0.0183581	0.0262063
		COG4326	Sporulation-control protein spo0M	0.000253878	0.000476588	0.00127492		0.0175853	0.0499602	0.000601791	0.000952721	0.00176598	0.00178225		0.00317751	0.000280329	0.00398688		0.00274784	0.00812621	0.0109376	0.000455844	0.00175506	0.00272323		0.00478225	0.00073861	0.00162762		0.00354953	0.00105088	0.000635268
		COG4477	Septation ring formation regulator EzrA	0.00773448	0.0108112	0.00996929		0.312856	0.00853067	0.00742722	0.00791191	0.00618103	0.00791159		0.026991	0.0104549	0.00972525		0.0193533	0.00366882	0.0771047	0.00766463	0.0118143	0.00502145		0.0353704	0.00379196	0.0040095		0.0297556	0.00436172	0.00531969
		COG4582	Cell division protein ZapD, interacts with FtsZ	0.000505062	0.00112043	0.00454508		0.00476109	0	0.00209153	0.00877688	0.0082608	0.00409681		0.00453206	0.00044955	0.00212688		0.010541	0	0.0102615	0.000258973	0.00131442	0.0152026		0.00381918	0.0006715	0.0122063		0.00786516	0.0025339	0.00238299
		COG4641	Spore maturation protein CgeB	0.00389565	0.00328964	0.00503016		0.00562854	0.0185475	0.0044109	0.00436252	0.00522731	0.00447085		0.0109816	0.00498891	0.00382488		0.00308508	0	0.00955482	0.00836905	0.00966881	0.00446575		0.00658222	0.0169701	0.00653895		0.0109092	0.00720641	0.00762259
		COG4839	Cell division protein FtsL	0.00397019	0.00576752	0.000649413		0	0	0.000961426	0.00105349	0.000505859	0.000382089		0.00297715	0.00510416	0.0012195		0	0	0.00412999	0.00357868	0.00115811	0.00244914		0.00661517	0.00182839	0.00144238		0.00271289	0.0013217	0.00129103
		COG4942	Septal ring factor EnvC, activator of murein hydrolases AmiA and AmiB	0.0695934	0.0739572	0.0460202		0.0297872	0.0612904	0.0374023	0.0636978	0.0435278	0.046488		0.0310626	0.0688768	0.0613621		0.0637152	0.0841217	0.0338744	0.060099	0.0537029	0.0460394		0.0420377	0.0364283	0.0448817		0.0769712	0.0558607	0.0460818
		COG5019	Septin family protein	0.00783466	0.00610552	0.00667188		0.0439797	0.0310615	0.00662181	0.00941485	0.00702117	0.00728746		0.0229102	0.00305471	0.0141687		0.0752926	0.0185955	0.0397196	0.00416542	0.00930615	0.00951602		0.0379725	0.00337359	0.00771702		0.040041	0.00238049	0.00434476
		COG5184	Alpha-tubulin suppressor and related RCC1 domain-containing proteins	0.290302	0.190429	0.0962937		0.0298186	0.0370495	0.258461	0.119965	0.161641	0.101785		0.0702057	0.0253523	0.0719475		0.0572187	0.0286434	0.102752	0.0745271	0.0818446	0.0297029		0.144143	0.10146	0.126977		0.218617	0.104991	0.165024
		COG5185	Protein involved in chromosome segregation, interacts with SMC proteins	0.0135921	0.0134904	0.0088323		0.0220692	0.0296549	0.00971341	0.0235373	0.00776907	0.0181974		0.0289427	0.0127268	0.019843		0.0258026	0.00403463	0.0273473	0.0132012	0.0164669	0.0157511		0.00996778	0.00918374	0.00790386		0.0289804	0.00863183	0.010289
		COG5244	Dynactin complex subunit involved in mitotic spindle partitioning in anaphase B	0.00249532	0.00118602	0.00268686		0	0.00438213	0.0036549	0.00776895	0.00187645	0.00469635		0.0146665	0.00169177	0.00800097		0.0117071	0.0101463	0.0224205	0.00254174	0.00343522	0.00598954		0.0108512	0.0023227	0.0031965		0.0278133	0.00445001	0.00297438
		COG5279	Cytokinesis protein 3, contains TGc (transglutaminase/protease-like) domain	0.0253648	0.0243821	0.014894		0	0.00703513	0.0146169	0.0115014	0.00882304	0.0146122		0.0173085	0.016361	0.0202566		0.00551307	0.0132955	0.0189581	0.0113177	0.0181214	0.015813		0.0389795	0.0263375	0.0118727		0.0207188	0.027193	0.0310288
		COG5401	Spore germination protein GerM	0.0234046	0.0265654	0.00371719		0	0	0.00410618	0.00122491	0.000444358	0.00344846		0.0166888	0.0373437	0.00851186		0.00431662	0.00202987	0.00465754	0.0318141	0.0180476	0.000926014		0.0122533	0.00748459	0.00268096		0.00699782	0.00660233	0.00562166
		COG5404	Cell division inhibitor SulA, prevents FtsZ ring assembly	0.000378927	0.00051775	0.000428718		0	0	0.000208581	0.000136557	0	0.000478068		0.00134716	0	0.000579648		0.0996332	0	0.00189658	9.69302e-05	0.000695683	0		0.000467808	6.62026e-05	0.00120727		0.000956555	9.03767e-05	0.000154355
		COG5491	Archaeal division protein CdvB, Snf7/Vps24/ESCRT-III family	0.000643509	0.00149866	0.0160405		0.00174495	0	0.00186741	0.00969231	0.0018671	0.000195788		0.00112143	0	0		0	0	0.00220916	0.000173391	0.00278728	0.000760953		0.000571898	0.00025473	0.00526188		0.00326008	0	0.00692321
	D - Cell cycle control and mitosis			1.7964	1.64557	1.38749		1.68329	1.16338	1.81592	1.5821	1.42488	1.58435		1.20618	1.49155	1.56176		1.2408	1.54277	1.50382	1.62972	1.6123	1.5476		2.03403	1.53667	1.47388		1.73537	1.55708	1.51065
		COG0381	UDP-N-acetylglucosamine 2-epimerase	0.0283194	0.0220787	0.04517		0	0.0055178	0.0511083	0.0381056	0.0398695	0.0327342		0.0348811	0.00990507	0.0274267		0.0126609	0.00436426	0.0157011	0.00981213	0.0179865	0.00993032		0.0503085	0.0390192	0.0290452		0.0610594	0.034837	0.0419408
		COG0399	dTDP-4-amino-4,6-dideoxygalactose transaminase	0.122695	0.126325	0.119705		0	0	0.0914139	0.113644	0.153784	0.128486		0.0625483	0.128055	0.0977394		0.0177536	0.00593214	0.0307112	0.133258	0.124399	0.0766113		0.0432998	0.134884	0.126357		0.0359103	0.1182	0.124711
		COG0438	Glycosyltransferase involved in cell wall bisynthesis	0.233665	0.230952	0.256959		0	0	0.140023	0.210737	0.215542	0.257399		0.107875	0.246175	0.341938		0.00403788	0.00480967	0.0775404	0.271731	0.254712	0.200105		0.144857	0.20889	0.232257		0.0960047	0.194814	0.247882
		COG0449	Glucosamine 6-phosphate synthetase, contains amidotransferase and phosphosugar isomerase domains	0.0721941	0.0737698	0.0581371		0.0105312	0.0107252	0.021437	0.0425712	0.0371996	0.0424023		0.0835625	0.0685178	0.0786067		0.0349136	0.0244758	0.0498567	0.0658366	0.0717292	0.0677907		0.0274043	0.0241899	0.0491335		0.0482797	0.0755734	0.0294017
		COG0451	Nucleoside-diphosphate-sugar epimerase	0.188405	0.194437	0.147561		0.0651562	0.0195021	0.0955502	0.141746	0.163412	0.176929		0.120042	0.191782	0.17808		0.00318896	0.00745436	0.0440529	0.174435	0.137775	0.141418		0.11309	0.141648	0.15057		0.106879	0.148765	0.140249
		COG0463	Glycosyltransferase involved in cell wall bisynthesis	0.280714	0.246391	0.221395		0	0.00598725	0.139659	0.22182	0.222189	0.245013		0.0991418	0.22389	0.343261		0.0233612	0.111709	0.100844	0.279078	0.25041	0.186233		0.165228	0.185009	0.219305		0.239728	0.196101	0.213864
		COG0464	AAA+-type ATPase, SpoVK/Ycf46/Vps4 family	0.0895845	0.0995955	0.0645871		0.0164253	0.0467444	0.032158	0.0677047	0.0364511	0.0385342		0.0806205	0.0920929	0.0511535		0.268226	0.201417	0.115081	0.0990999	0.0804222	0.0989389		0.0247912	0.054343	0.0502159		0.0865359	0.0748292	0.0693367
		COG0472	UDP-N-acetylmuramyl pentapeptide phosphotransferase/UDP-N-acetylglucosamine-1-phosphate transferase	0.0590958	0.0533787	0.0667508		0	0	0.0719442	0.0579884	0.0635032	0.0684845		0.0397036	0.0637937	0.0812168		0.00489651	0.037114	0.0319631	0.0477655	0.0575434	0.0453187		0.0627442	0.0657025	0.0701171		0.036663	0.0554989	0.0603085
		COG0562	UDP-galactopyranose mutase	0.0148998	0.0124804	0.01454		0	0	0.00818054	0.0107818	0.013854	0.0244713		0.0213821	0.0110347	0.0346251		0.0152915	0.0455979	0.0183683	0.0089333	0.0134665	0.0243597		0.0136471	0.0180854	0.0101583		0.0206999	0.019944	0.0162483
		COG0597	Lipoprotein signal peptidase	0.0353398	0.0344705	0.0276602		0	0	0.0369251	0.0287429	0.0281101	0.0293698		0.0152251	0.0348965	0.0327234		0.00524102	0.0391179	0.0108729	0.0385089	0.0343848	0.0288206		0.0323694	0.0311331	0.0285679		0.0187593	0.0305687	0.0285051
		COG0615	Glycerol-3-phosphate cytidylyltransferase, cytidylyltransferase family	0.0231844	0.0179399	0.0220162		0	0	0.00811277	0.0163726	0.012288	0.0130203		0.0112655	0.0201714	0.00912976		0.00783827	0	0.01468	0.0259087	0.0220735	0.0110874		0.022095	0.0144728	0.0119398		0.0380438	0.0160085	0.0203339
		COG0668	Small-conductance mechanosensitive channel	0.0330578	0.0419217	0.0225101		0	0	0.0184084	0.0154564	0.0119045	0.0149278		0.0179985	0.0386987	0.0204794		0.00526668	0	0.00638999	0.0374537	0.031399	0.018471		0.0178913	0.0173915	0.0154609		0.0105414	0.0170064	0.0226904
		COG0677	UDP-N-acetyl-D-mannosaminuronate dehydrogenase	0.0213881	0.0193505	0.0555276		0	0	0.0286201	0.0473807	0.052128	0.0431494		0.0162841	0.0139309	0.0417503		0.0259391	0	0.0314321	0.0161823	0.0260919	0.0456018		0.0425986	0.0316729	0.048766		0.022171	0.0292558	0.0461333
		COG0682	Prolipoprotein diacylglyceryltransferase	0.0473431	0.0472955	0.0486835		0	0	0.0495852	0.0534205	0.0436654	0.0403106		0.0243696	0.0507122	0.0400224		0.00658058	0.0407303	0.0202641	0.0417868	0.0439709	0.0338901		0.0499481	0.0513781	0.0495195		0.0254252	0.0465376	0.0499626
		COG0706	Membrane protein insertase Oxa1/YidC/SpoIIIJ, required for the localization of integral membrane proteins	0.0656838	0.0642064	0.0520244		0.0113674	0.0062459	0.0584381	0.0459749	0.0478922	0.0468479		0.033484	0.0712785	0.0469076		0.00626058	0.0784714	0.0171079	0.112404	0.0917761	0.0577106		0.0676557	0.0642318	0.0570029		0.0459927	0.0568055	0.0539148
		COG0707	UDP-N-acetylglucosamine:LPS N-acetylglucosamine transferase	0.0468071	0.0452424	0.053045		0.00590176	0	0.0569731	0.0473995	0.0555476	0.0626934		0.0496414	0.0544108	0.0641165		0.0179686	0.0765453	0.0391083	0.0574312	0.0536093	0.0521344		0.0516124	0.0519544	0.0541741		0.0299352	0.0453537	0.0472283
		COG0728	Peptidoglycan biosynthesis protein MviN/MurJ, putative lipid II flippase	0.0428779	0.0428499	0.0325982		0	0	0.0423505	0.0344097	0.0312628	0.0334608		0.0384304	0.064777	0.0452391		0.0140252	0.0360572	0.0175527	0.0558945	0.0599954	0.058881		0.0504918	0.0548862	0.0580166		0.0232951	0.0482009	0.0405931
		COG0729	Outer membrane translocation and assembly module TamA	0.00678049	0.00737187	0.00739705		0.00633104	0.173697	0.0045655	0.00922891	0.0158864	0.0113832		0.00931448	0.00339066	0.00836452		0.00315699	0	0.00441515	0.00280138	0.00303977	0.00753188		0.000944354	0.00754098	0.0120865		0.00896609	0.00523914	0.00561447
		COG0739	Murein DD-endopeptidase MepM and murein hydrolase activator NlpD, contain LysM domain	0.176765	0.182148	0.103363		0	0	0.137187	0.100267	0.0901537	0.103315		0.0711555	0.174326	0.132315		0.0183935	0.0730913	0.0795867	0.214882	0.160269	0.06553		0.169236	0.130337	0.101258		0.0700595	0.139156	0.124551
		COG0741	Soluble lytic murein transglycosylase and related regulatory proteins (some contain LysM/invasin domains)	0.0735249	0.0838598	0.0355926		0	0	0.0212896	0.0446696	0.052687	0.0428692		0.0340375	0.0841109	0.0287341		0.0104503	0.0350341	0.00541923	0.108482	0.0708379	0.0475324		0.0196656	0.0496489	0.059169		0.026201	0.0513868	0.0386937
		COG0744	Membrane carboxypeptidase (penicillin-binding protein)	0.0202782	0.017336	0.042339		0.0115023	0.0396888	0.0619095	0.0377519	0.0528922	0.0639798		0.0311313	0.0211904	0.051705		0.0140082	0.0446238	0.042825	0.033875	0.0433093	0.0691914		0.079221	0.042655	0.0568856		0.0203046	0.0302447	0.0353955
		COG0759	Membrane-anchored protein YidD, putatitve component of membrane protein insertase Oxa1/YidC/SpoIIIJ	0.0273086	0.0357853	0.0161803		0	0	0.0148715	0.015901	0.0179583	0.0238699		0.0490567	0.0223421	0.0375198		0	0.0360572	0.00771815	0.0220024	0.0157426	0.0239025		0.0212222	0.0169956	0.0146756		0.0118302	0.0146193	0.0150579
		COG0763	Lipid A disaccharide synthetase	0.0111235	0.0106083	0.0343553		0.0105662	0.00685545	0.0176039	0.0299741	0.0378872	0.0363666		0.0158214	0.0110161	0.0245165		0.00254317	0.0123694	0.0131886	0.0136257	0.0244053	0.0365703		0.00560499	0.0247576	0.033745		0.01603	0.0295413	0.0247514
		COG0766	UDP-N-acetylglucosamine enolpyruvyl transferase	0.0678266	0.0619772	0.0572399		0.0117901	0.00319716	0.0744598	0.0492435	0.0654576	0.0672672		0.0373614	0.0550054	0.0497994		0.070069	0.0432854	0.0256219	0.0600202	0.0604531	0.0380852		0.0945562	0.0734928	0.0631596		0.0398994	0.0560958	0.0534412
		COG0767	ABC-type transporter Mla maintaining outer membrane lipid asymmetry, permease component MlaE	0.0349398	0.0405811	0.0296899		0	0	0.0183193	0.0305881	0.0339585	0.0278421		0.0228262	0.0585527	0.0289864		0.00306736	0	0.00161248	0.0687133	0.0537722	0.0441754		0.00255122	0.0331801	0.0429329		0.00418196	0.0291619	0.0311002
		COG0769	UDP-N-acetylmuramyl tripeptide synthase	0.0575691	0.0537405	0.0618138		0.00520369	0.00885524	0.0801729	0.0563109	0.0720456	0.0706906		0.0392879	0.0551886	0.0733397		0.0224249	0.040626	0.0371852	0.0669977	0.0638804	0.0597929		0.0767263	0.0711869	0.0665754		0.0376033	0.0576105	0.0553996
		COG0770	UDP-N-acetylmuramyl pentapeptide synthase	0.0512991	0.0525471	0.0856079		0.0071999	0.0148777	0.0958863	0.05982	0.0768025	0.0740379		0.0316427	0.0571514	0.0710601		0.0275968	0.0560979	0.0287437	0.0617851	0.0738809	0.0518031		0.0756696	0.070774	0.0777374		0.0364478	0.0564706	0.065974
		COG0771	UDP-N-acetylmuramoylalanine-D-glutamate ligase	0.0515209	0.0517257	0.0621636		0.00460404	0.0158624	0.0651749	0.0550707	0.0594591	0.0553818		0.045077	0.0509298	0.0700434		0.0206048	0.0479893	0.0311805	0.0636674	0.066615	0.0593374		0.0501618	0.0616313	0.0606339		0.0338883	0.0482835	0.0536267
		COG0773	UDP-N-acetylmuramate-alanine ligase	0.059632	0.0580061	0.071764		0.0188269	0.00781602	0.0721543	0.0647155	0.0842871	0.0688212		0.0475427	0.0794499	0.0660989		0.0414925	0.0450222	0.0439863	0.084028	0.0852327	0.083711		0.0687809	0.0718373	0.0969336		0.0392062	0.0597734	0.0652624
		COG0774	UDP-3-O-acyl-N-acetylglucosamine deacetylase	0.013166	0.0122329	0.0302272		0.00689517	0.01266	0.0186394	0.0329899	0.0363432	0.0417996		0.0165898	0.01043	0.019711		0.00698892	0.00429264	0.00811523	0.0157073	0.0209026	0.0234306		0.00377187	0.0185823	0.033821		0.00638404	0.0205235	0.0237095
		COG0787	Alanine racemase	0.0531596	0.052898	0.0485048		0	0.0118222	0.0771481	0.0432493	0.0527813	0.0529296		0.0301215	0.0521955	0.0579556		0.0198638	0.0424514	0.0191975	0.0554878	0.0531522	0.0466974		0.0533823	0.0580976	0.0502978		0.0306323	0.0483617	0.0536571
		COG0791	Cell wall-associated hydrolase, NlpC family	0.0826185	0.0887385	0.0394534		0	0	0.0409486	0.030999	0.0330198	0.0452493		0.0209841	0.0805163	0.0627491		0.00335001	0	0.00777077	0.0719436	0.0586517	0.0442631		0.0410278	0.0473542	0.0386676		0.0142828	0.0355786	0.0488721
		COG0795	Lipopolysaccharide export LptBFGC system, permease protein LptF	0.0606372	0.0676162	0.0556395		0	0	0.0251201	0.0495534	0.061732	0.0460745		0.0316442	0.0842255	0.0485649		0.00203661	0	0	0.0927175	0.0677439	0.0499667		0.00375565	0.0518232	0.0526522		0.00386972	0.0478714	0.0549492
		COG0796	Glutamate racemase	0.0345495	0.0357302	0.0218654		0	0	0.0347054	0.0231691	0.0267892	0.0347632		0.0289566	0.0395969	0.0345753		0.0141623	0.0416451	0.0260342	0.0374343	0.0340983	0.0372804		0.0312167	0.0300397	0.0289766		0.0228244	0.0244092	0.0274064
		COG0797	Rare lipoprotein A, peptidoglycan hydrolase digesting naked glycans, contains C-terminal SPOR domain	0.0578819	0.0615662	0.00656813		0	0	0.00834474	0.00839886	0.00508022	0.010556		0.0184669	0.065809	0.0186961		0.00597074	0	0.00329971	0.0693453	0.0328964	0.0142158		0.00611975	0.0196363	0.0139815		0.00829519	0.0170616	0.0106481
		COG0810	Periplasmic protein TonB, links inner and outer membranes	0.13614	0.115591	0.0827754		0.252346	1.09804	0.0810583	0.0982658	0.0963749	0.115406		0.038763	0.110035	0.102061		0.100537	0.031418	0.0284783	0.142761	0.108856	0.0452635		0.0678626	0.0659678	0.0803001		0.201125	0.0969479	0.11855
		COG0812	UDP-N-acetylenolpyruvoylglucosamine reductase	0.0370476	0.0392009	0.0403956		0.0120375	0	0.0451585	0.0340594	0.0422774	0.0450354		0.0201551	0.0424761	0.0394857		0.0142556	0.0454252	0.021783	0.0433168	0.0399123	0.0359817		0.046625	0.0462722	0.0474014		0.021829	0.041263	0.039604
		COG0815	Apolipoprotein N-acyltransferase	0.0390037	0.0425773	0.0303242		0	0	0.0153082	0.0249577	0.0307857	0.0352794		0.034192	0.0548068	0.0398553		0.00656233	0	0.0347955	0.0563011	0.0464876	0.0592317		0.00871354	0.0352382	0.0382367		0.009384	0.0322058	0.030359
		COG0836	Mannose-1-phosphate guanylyltransferase	0.0360765	0.038858	0.0353524		0.0194661	0.00488039	0.0305494	0.0328206	0.0370299	0.0371445		0.022149	0.0388422	0.0442505		0.0114645	0	0.0181094	0.0425221	0.038935	0.0470294		0.0124681	0.0348866	0.0319304		0.0156488	0.0373734	0.0341094
		COG0845	Multidrug efflux pump subunit AcrA (membrane-fusion protein)	0.128076	0.151182	0.119379		0.00574107	0	0.0599271	0.113938	0.137361	0.152478		0.0402144	0.117443	0.123866		0	0	0.00226887	0.131966	0.0943895	0.0769273		0.0266549	0.132256	0.127408		0.0320319	0.120829	0.151228
		COG0859	ADP-heptose:LPS heptosyltransferase	0.00733736	0.0127588	0.0335954		0	0	0.00809849	0.0401191	0.0308478	0.039272		0.00259122	0.0122433	0.0297208		0.00446329	0.00535711	0.00272736	0.0123472	0.0104629	0.0436445		0.0032536	0.0379658	0.0288477		0.00724585	0.0382584	0.0324242
		COG0860	N-acetylmuramoyl-L-alanine amidase	0.0858177	0.0586235	0.0409215		0	0	0.0774025	0.0449729	0.0568684	0.0569494		0.0251817	0.0418776	0.0425713		0.0197506	0.0799755	0.0401127	0.0394908	0.0469027	0.0267217		0.101209	0.0511351	0.041808		0.06955	0.0559794	0.0464683
		COG1004	UDP-glucose 6-dehydrogenase	0.0441982	0.0461041	0.0534421		0.0160856	0.00763981	0.0351845	0.038787	0.0463938	0.0474114		0.053276	0.050217	0.0638978		0.0246173	0	0.0392506	0.0359148	0.0386512	0.0513915		0.0455985	0.0374165	0.053141		0.0280731	0.0379202	0.0345178
		COG1043	Acyl-[acyl carrier protein]--UDP-N-acetylglucosamine O-acyltransferase	0.0136412	0.0119141	0.0239508		0.014555	0.00251251	0.0159028	0.0228217	0.0326978	0.0323065		0.0939594	0.0121917	0.0421343		0.0156343	0.00843313	0.0197082	0.0163443	0.0189453	0.0204113		0.00349208	0.0198562	0.0264453		0.0152681	0.0236331	0.0202975
		COG1044	UDP-3-O-[3-hydroxymyristoyl] glucosamine N-acyltransferase	0.0305295	0.0269819	0.068171		0.0309779	0.135526	0.0339039	0.052617	0.0668388	0.0626338		0.161849	0.0198103	0.0760934		0.168676	0.135244	0.153769	0.0249762	0.0450997	0.0755274		0.0209458	0.0379746	0.0520242		0.0765352	0.0319182	0.0480668
		COG1083	CMP-N-acetylneuraminic acid synthetase	0.0142118	0.0141325	0.00861195		0	0	0.00817112	0.0097012	0.00876092	0.00714215		0.00789337	0.0149438	0.0107646		0.00548154	0.0151004	0.0108029	0.00917796	0.00841985	0.00541254		0.00897909	0.0117286	0.00817411		0.0440425	0.0106516	0.00943607
		COG1086	NDP-sugar epimerase, includes UDP-GlcNAc-inverting 4,6-dehydratase FlaA1 and capsular polysaccharide biosynthesis protein EpsC	0.102557	0.103851	0.0672438		0.0114868	0.0704294	0.0907313	0.0594637	0.0673063	0.108947		0.111736	0.100797	0.0948252		0.107785	0.0846453	0.253024	0.0865982	0.0900928	0.106889		0.0987657	0.0724356	0.0787549		0.119333	0.0942691	0.0707555
		COG1087	UDP-glucose 4-epimerase	0.0507986	0.0527551	0.0519287		0.0575557	0.0118673	0.0615506	0.046655	0.0641519	0.0536071		0.0746984	0.0551699	0.0607719		0.0392389	0.0560877	0.0564827	0.0719871	0.0710804	0.0642659		0.0573605	0.0611014	0.0544726		0.0568628	0.0585771	0.0519536
		COG1088	dTDP-D-glucose 4,6-dehydratase	0.0427981	0.0397297	0.052746		0.0256562	0.0116274	0.043118	0.0494473	0.0673814	0.0568108		0.0406706	0.0550231	0.0472501		0.0322344	0.0110846	0.0324894	0.0471475	0.051398	0.059847		0.0374114	0.0498586	0.0600619		0.0335381	0.0434	0.048242
		COG1089	GDP-D-mannose dehydratase	0.0385733	0.0362514	0.0318383		0.0214626	0	0.021116	0.0339427	0.031912	0.0323578		0.0353336	0.039761	0.0256579		0.0194815	0.00555208	0.0231286	0.0338188	0.0316082	0.0287901		0.0238836	0.0270674	0.0272504		0.0260642	0.0370649	0.0270132
		COG1091	dTDP-4-dehydrorhamnose reductase	0.0317414	0.0331201	0.0350966		0.0210509	0	0.0355954	0.032924	0.0441032	0.0407891		0.034723	0.0327253	0.0416994		0.0232663	0.0173583	0.029409	0.0373236	0.0343956	0.0499565		0.0288932	0.0330108	0.0426727		0.0193717	0.0259165	0.0315569
		COG1127	ABC-type transporter Mla maintaining outer membrane lipid asymmetry, ATPase component MlaF	0.0208972	0.0245164	0.0303452		0.00506083	0	0.0204167	0.033408	0.0391286	0.0313077		0.0237344	0.0424621	0.025375		0.00760696	0.0087694	0.0815614	0.0461111	0.0383712	0.039453		0.018343	0.0335163	0.0428625		0.00956874	0.0255587	0.0292755
		COG1136	ABC-type lipoprotein export system, ATPase component	0.183392	0.178758	0.223369		0.349871	0.331759	0.309851	0.235318	0.232069	0.231692		0.101251	0.171198	0.229001		0.0192762	0.0345599	0.11641	0.150944	0.153163	0.174598		0.285933	0.249362	0.19307		0.166761	0.218094	0.257227
		COG1137	ABC-type lipopolysaccharide export system, ATPase component	0.0314306	0.0370336	0.0320105		0.0061448	0	0.0213632	0.029121	0.0350028	0.0275621		0.0314994	0.0506136	0.025174		0.012521	0.00288256	0.0102611	0.0460725	0.0370949	0.0248786		0.00710849	0.0338662	0.0340804		0.00524937	0.0314662	0.0255646
		COG1181	D-alanine-D-alanine ligase and related ATP-grasp enzymes	0.058373	0.0601786	0.0550622		0	0.0102277	0.0761111	0.0548585	0.0561144	0.0560725		0.0362551	0.0648036	0.0683989		0.0332248	0.0385008	0.0262289	0.066997	0.0632319	0.0490001		0.0743937	0.059281	0.0614323		0.0300509	0.0476566	0.0662127
		COG1207	Bifunctional protein GlmU, N-acetylglucosamine-1-phosphate-uridyltransferase/glucosamine-1-phosphate-acetyltransferase	0.0285095	0.0261536	0.032437		0.0217738	0.0819997	0.0417559	0.0413816	0.0342099	0.0511169		0.199833	0.0167972	0.100058		0.0270886	0.0360572	0.0640638	0.0188143	0.0305312	0.0478208		0.0540157	0.0384464	0.0412614		0.0410931	0.0370695	0.0358865
		COG1209	dTDP-glucose pyrophosphorylase	0.0410138	0.0336763	0.04175		0.00475522	0.00641443	0.0414057	0.0328918	0.0416352	0.0462489		0.0462491	0.037965	0.0727525		0.171681	0.222113	0.0545411	0.0419268	0.0412987	0.120119		0.059021	0.0400557	0.0419408		0.0372455	0.0355471	0.0380651
		COG1210	UTP-glucose-1-phosphate uridylyltransferase	0.0190704	0.0190429	0.0243815		0.0524006	0	0.0226098	0.0229125	0.0246115	0.0199993		0.0124698	0.0139517	0.00708188		0.0116207	0.036986	0.0158466	0.0229434	0.0233124	0.0131731		0.0199053	0.0209202	0.0374947		0.0155236	0.0259121	0.0207062
		COG1212	CMP-2-keto-3-deoxyoctulosonic acid synthetase	0.00375948	0.00811176	0.0231799		0	0.00376392	0.00579061	0.0226143	0.0274666	0.0231955		0.00959458	0.00384014	0.0165833		0.00486812	0.00240405	0.00224555	0.00357893	0.00963322	0.0178779		0.00645771	0.0201292	0.0301723		0.0249356	0.0196404	0.0192855
		COG1292	Choline-glycine betaine transporter	0.0127321	0.00946738	0.00663666		0.00623902	0	0.0115176	0.00721704	0.00285752	0.00621296		0.0119221	0.00778182	0.00506236		0.00539901	0	0.00949531	0.00254106	0.00490569	0.004379		0.0175533	0.00468063	0.0041013		0.0277707	0.0105911	0.00628677
		COG1316	Anionic cell wall polymer biosynthesis enzyme, LytR-Cps2A-Psr (LCP) family	0.0302827	0.0274578	0.0157158		0	0	0.0657479	0.0154811	0.0156326	0.0260694		0.0163382	0.0266703	0.0612659		0.00849479	0	0.0310541	0.023287	0.0291115	0.0479137		0.0818316	0.0273818	0.0169656		0.031331	0.0307293	0.0272139
		COG1346	Putative effector of murein hydrolase	0.000813751	0.000945964	0.00146483		0.00969904	0	0.00288933	0.00203774	0.0022594	0.00179134		0.00447418	0.00131779	0.00986556		0.00170949	0.00848522	0.011762	0.00333852	0.00270925	0.00258753		0.0128574	0.0045312	0.00234582		0.06146	0.00519739	0.00200678
		COG1368	Phosphoglycerol transferase MdoB or a related enzyme of AlkP superfamily	0.0138879	0.0140543	0.0574061		0	0.0122255	0.030306	0.0356656	0.0408748	0.0385227		0.0268771	0.0173331	0.0264175		0.0161745	0.0125377	0.0725895	0.0155607	0.0273111	0.0127792		0.0324134	0.0291272	0.0313195		0.0539634	0.0221	0.0432998
		COG1376	Lipoprotein-anchoring transpeptidase ErfK/SrfK	0.00215249	0.00316253	0.00426672		0	0	0.0125781	0.00762886	0.0111534	0.0164799		0.00222954	0.00239694	0.0245433		0	0	0.00872695	0.00257435	0.00856829	0.0237705		0.00817447	0.00532359	0.019557		0.00444681	0.00625412	0.0101993
		COG1388	LysM repeat	0.052839	0.0528863	0.0660331		0	0	0.0301807	0.0581703	0.0398655	0.0440906		0.0385092	0.0569041	0.0453582		0	0	0.0354243	0.0678033	0.06313	0.055677		0.0582341	0.0487403	0.0415438		0.01561	0.0352809	0.04849
		COG1442	Lipopolysaccharide biosynthesis protein, LPS:glycosyltransferase	0.0374251	0.0336357	0.0111693		0	0	0.00949904	0.0071659	0.00594743	0.0107968		0.0159803	0.0261995	0.00994202		0.0295837	0.186482	0.0183806	0.0152803	0.0124314	0.0167336		0.00987835	0.00904686	0.00766596		0.0115654	0.0262598	0.00945479
		COG1452	LPS assembly outer membrane protein LptD (organic solvent tolerance protein OstA)	0.0358141	0.0407034	0.0340499		0.00583752	0	0.0168608	0.0300295	0.037818	0.0395521		0.0288467	0.0554	0.0361147		0.0276675	0.0519088	0.0183745	0.0613375	0.0494737	0.0419659		0.00489477	0.0316127	0.0488263		0.0174987	0.0281935	0.0341313
		COG1462	Curli biogenesis system outer membrane secretion channel CsgG	0.042346	0.0323891	0.00541967		0.00432765	0	0.00316924	0.0070648	0.0113245	0.00928435		0.0319331	0.0884091	0.0107048		0.0185256	0.00483684	0.0107721	0.0241316	0.0135699	0.00257066		0.00216953	0.00962836	0.0114009		0.00337357	0.0144392	0.0149133
		COG1463	ABC-type transporter Mla maintaining outer membrane lipid asymmetry, periplasmic component MlaD	0.0349102	0.037	0.0231467		0	0	0.0138886	0.0295711	0.026916	0.0186432		0.0214628	0.0585124	0.0284043		0.019543	0.0478085	0.0162685	0.0698474	0.0470605	0.0297784		0.00177166	0.0217564	0.0300028		0.00706903	0.0234312	0.0235785
		COG1519	3-deoxy-D-manno-octulosonic-acid transferase	0.00310616	0.00629097	0.0328698		0.0191977	0.00451062	0.00673578	0.0261245	0.036176	0.0339322		0.0128474	0.00373018	0.0245518		0.00590569	0.00675696	0.0302763	0.00291073	0.0136203	0.0307572		0.00839223	0.0244512	0.0336614		0.0170211	0.0191606	0.0209948
		COG1520	Outer membrane protein assembly factor BamB, contains PQQ-like beta-propeller repeat	0.0707833	0.0988832	0.126414		0.00679734	0	0.0656894	0.145359	0.0965831	0.0658351		0.0187389	0.0670659	0.0238953		0.00333033	0	0.00269956	0.0541193	0.0580228	0.0183862		0.0133814	0.10584	0.0799401		0.00897939	0.120722	0.132229
		COG1538	Outer membrane protein TolC	0.129906	0.139696	0.219926		0	0	0.0649	0.155283	0.254463	0.259283		0.0562268	0.133976	0.205177		0.00365299	0	0.000550291	0.138161	0.150205	0.129176		0.0119255	0.185062	0.223211		0.020668	0.149559	0.211033
		COG1596	Periplasmic protein involved in polysaccharide export, contains SLBB domain of the beta-grasp fold	0.0481545	0.0414985	0.0197379		0	0	0.0152753	0.0206918	0.0265775	0.0398724		0.0284672	0.0621442	0.0487584		0	0.00105346	0.00777895	0.0388473	0.0323042	0.00984332		0.00508879	0.0170066	0.0304527		0.000475217	0.016808	0.020224
		COG1619	Muramoyltetrapeptide carboxypeptidase LdcA (peptidoglycan recycling)	0.0261758	0.0210494	0.0253991		0.00405583	0	0.0246731	0.0222062	0.0267886	0.0268624		0.019552	0.00209103	0.0242558		0.00837127	0.0366875	0.0305256	0.00139967	0.0121412	0.018627		0.0431734	0.0190021	0.0237477		0.0178239	0.0229256	0.0174542
		COG1663	Tetraacyldisaccharide-1-P 4-kinase	0.00901294	0.00908031	0.0241796		0	0	0.0133636	0.0293208	0.0324077	0.0282833		0.00715798	0.00871045	0.0228535		0.0189388	0	0.00874096	0.0111835	0.0177158	0.0158273		0.00220079	0.0206322	0.0237441		0.00776346	0.0182376	0.0213615
		COG1686	D-alanyl-D-alanine carboxypeptidase	0.0615124	0.0465369	0.0293485		0	0.00410011	0.0707522	0.0316427	0.0351805	0.0343768		0.0322986	0.0380927	0.0123068		0.0251589	0.0684734	0.0329892	0.0397107	0.0381038	0.0224939		0.151346	0.0489331	0.0476324		0.06069	0.0478992	0.0358615
		COG1696	D-alanyl-lipoteichoic acid acyltransferase DltB, MBOAT superfamily	0.0183599	0.0141257	0.0669569		0	0	0.022821	0.0509538	0.0658207	0.0301548		0.0178013	0.0331992	0.0359644		0.0056062	0	0.0102133	0.0302785	0.044474	0.0179278		0.0257557	0.0654042	0.0375696		0.00444399	0.0386191	0.0527511
		COG1705	Flagellum-specific peptidoglycan hydrolase FlgJ	0.00525731	0.00940877	0.0225964		0	0	0.0181966	0.0144022	0.0253864	0.0179867		0.00470405	0.00598856	0.0152332		0.00260834	0	0.00888832	0.00380081	0.0141081	0.00942598		0.00255065	0.011776	0.0138564		0.00838322	0.0120772	0.0209005
		COG1732	Periplasmic glycine betaine/choline-binding (lipo)protein of an ABC-type transport system (osmoprotectant binding protein)	0.00707442	0.00616808	0.002719		0.0117293	0	0.0169228	0.00475624	0.00197579	0.00452425		0.0132974	0.00678703	0.0179141		0.0211886	0.00863226	0.00670972	0.00123048	0.00359571	0.0204993		0.0119961	0.00371155	0.00515247		0.0083638	0.00336189	0.00388162
		COG1744	Basic membrane lipoprotein Med, periplasmic binding protein (PBP1-ABC) superfamily	0.0651319	0.0707555	0.0259946		0	0	0.0419806	0.015061	0.0192894	0.0197773		0.0452256	0.0900236	0.0414112		0.00194029	0.00443518	0.0237963	0.0867831	0.0647925	0.0304669		0.0414818	0.051775	0.0260408		0.0137854	0.0681676	0.0319551
		COG1778	3-deoxy-D-manno-octulosonate 8-phosphate phosphatase KdsC and related HAD superfamily phosphatases	0.0104136	0.0120314	0.0207177		0	0	0.00570913	0.0184747	0.0260639	0.0260377		0.0066704	0.00730713	0.0195315		0.0053382	0	0.00121559	0.00815419	0.0100009	0.0120929		0.00397147	0.0170198	0.0199521		0.0158408	0.0168334	0.0168683
		COG1794	Aspartate/glutamate racemase	0.0137636	0.00809602	0.0116839		0	0	0.019558	0.0149528	0.0102516	0.00868303		0.0128567	0.00691941	0.0179379		0.00704784	0.00745478	0.00932595	0.00589437	0.00884076	0.0245577		0.0171298	0.0215537	0.0191116		0.00985794	0.00924789	0.01883
		COG1807	4-amino-4-deoxy-L-arabinose transferase or related glycosyltransferase of PMT family	0.0196077	0.0226303	0.0439876		0	0	0.0112711	0.0467376	0.0578351	0.0635306		0.0102903	0.0284078	0.0321879		0	0.0348534	0.00768686	0.050438	0.0406988	0.0111942		0.00892515	0.0341801	0.0636056		0.00801453	0.0291791	0.0459255
		COG1835	Peptidoglycan/LPS O-acetylase OafA/YrhL, contains acyltransferase and SGNH-hydrolase domains	0.0124136	0.0166383	0.0184843		0	0	0.00517207	0.0155694	0.0330718	0.0246063		0.00838124	0.0137463	0.0273371		0.00277331	0	0.00836268	0.0166498	0.02113	0.0117225		0.00719037	0.0187328	0.0372287		0.00377438	0.0106482	0.0191801
		COG1861	Spore coat polysaccharide biosynthesis protein SpsF, cytidylyltransferase family	0.0370647	0.0413577	0.00559633		0	0	0.0089198	0.00550309	0.00202945	0.00227938		0.0146932	0.0418196	0.0068528		0.00659667	0	0.0303799	0.0484001	0.0283907	0.00101487		0.00219822	0.0168242	0.00594007		0.0162745	0.014745	0.0120016
		COG1876	LD-carboxypeptidase LdcB, LAS superfamily	0.0365147	0.0312982	0.0126158		0	0	0.0337515	0.0160987	0.015389	0.0112354		0.0161341	0.0359054	0.0226157		0.0033139	0	0.0297362	0.0361589	0.0241773	0.00748678		0.054731	0.0259741	0.012604		0.024265	0.0231486	0.0297349
		COG1887	CDP-glycerol glycerophosphotransferase, TagB/SpsB family	0.0243495	0.0252596	0.0197218		0	0	0.029254	0.0116955	0.00739866	0.013197		0.0167223	0.0382898	0.0542096		0.00391235	0	0.0195619	0.0341878	0.0315114	0.0156338		0.0630381	0.0219771	0.0173713		0.0559717	0.0163677	0.0226509
		COG1898	dTDP-4-dehydrorhamnose 3,5-epimerase or related enzyme	0.0329152	0.0308836	0.0314153		0.0107609	0.00629203	0.0260719	0.0256715	0.0403417	0.0381369		0.0256207	0.041324	0.0393791		0.00387053	0.00441968	0.0144926	0.0415803	0.031282	0.0368552		0.0269909	0.0286059	0.0342279		0.0238816	0.0219743	0.0270578
		COG1922	UDP-N-acetyl-D-mannosaminuronic acid transferase, WecB/TagA/CpsF family	0.0296111	0.0292433	0.0103236		0.00373739	0	0.0224	0.0107995	0.00927684	0.0101327		0.018869	0.0306105	0.00977734		0	0	0.00672233	0.0278127	0.0205414	0.00630251		0.0188231	0.0194622	0.0121612		0.017923	0.0193214	0.0142682
		COG1934	Lipopolysaccharide export system protein LptA	0.0214214	0.0247566	0.00880697		0	0	0.00573262	0.0104801	0.0121771	0.00719675		0.00767996	0.0228725	0.0094019		0.00478176	0	0	0.0158205	0.0138859	0.00813775		0.000831784	0.00979461	0.0153192		0.00250706	0.0146888	0.0086
		COG1970	Large-conductance mechanosensitive channel	0.00883924	0.00809471	0.0233168		0	0	0.0134565	0.0161574	0.0224382	0.0204192		0.00434651	0.00249819	0.00898481		0.00228764	0	0.0219887	0.00985861	0.0155019	0.0202712		0.0145387	0.0154294	0.0239943		0.00177784	0.0141524	0.018067
		COG2027	D-alanyl-D-alanine carboxypeptidase	0.00452174	0.00601563	0.0194585		0	0	0.0142739	0.018773	0.0260457	0.0325507		0.00520755	0.0113289	0.0292873		0	0.0103726	0.0127701	0.0136024	0.0198641	0.0262033		0.00451931	0.0144115	0.03002		0.00724022	0.0136856	0.0190266
		COG2052	Regulator of extracellular matrix RemA, YlzA/DUF370 family	0.00553387	0.00345457	0.00347952		0	0	0.00817761	0.00590051	0.00278349	0.00600063		0.000619112	0.000443311	0.000115937		0	0	0.00355706	0.000800161	0.0028081	0		0.0153126	0.00891196	0.00436903		0.0106266	0.00763587	0.00609419
		COG2089	Sialic acid synthase SpsE, contains C-terminal SAF domain	0.0399511	0.0384266	0.0179145		0.00491705	0.013703	0.0180882	0.019906	0.0114055	0.0104154		0.0333261	0.0488061	0.0151263		0.0203244	0.011889	0.0168787	0.0433938	0.0342436	0.00733525		0.0087757	0.0298329	0.017312		0.0308143	0.0268754	0.0214301
		COG2103	N-acetylmuramic acid 6-phosphate (MurNAc-6-P) etherase	0.00463687	0.00321369	0.0105407		0	0	0.0101381	0.0111737	0.0182825	0.0165599		0.00378405	0.00616746	0.00659847		0.00612865	0	0.0142746	0.00320753	0.00669806	0.0106095		0.0220639	0.0110238	0.0123107		0.0108318	0.00808734	0.0132003
		COG2148	Sugar transferase involved in LPS biosynthesis (colanic, teichoic acid)	0.051627	0.0489667	0.0561944		0	0	0.050007	0.0492275	0.0648295	0.0764067		0.0415371	0.0525222	0.065683		0	0.0461059	0.0162179	0.0492665	0.05301	0.0291243		0.049444	0.0490211	0.0620685		0.0230767	0.0482459	0.052754
		COG2173	D-alanyl-D-alanine dipeptidase	0.0112327	0.00754599	0.00983867		0	0	0.00731934	0.0106094	0.0084054	0.00506506		0.00500414	0.00483192	0.0114718		0.00357679	0.00430774	0.00298662	0.00697578	0.00654769	0.00554125		0.00546197	0.0117696	0.00668244		0.0140835	0.0239061	0.0133942
		COG2194	Phosphoethanolamine transferase for periplasmic glucans (OPG), alkaline phosphatase superfamily	0.0293907	0.03098	0.03139		0.0118649	0.0163104	0.0177511	0.029636	0.0524895	0.0759855		0.0432108	0.0142024	0.0320552		0.127883	0.0383394	0.187209	0.029506	0.0335266	0.0295648		0.03143	0.0121827	0.0317964		0.0728039	0.0118271	0.0184438
		COG2222	Fructoselysine-6-P-deglycase FrlB and related proteins with duplicated sugar isomerase (SIS) domain	0.00688069	0.00525144	0.00542327		0.00658611	0.0047245	0.0128089	0.00813938	0.00529918	0.00615181		0.00510626	0.00195823	0.00384633		0.0136652	0.0385164	0.00663305	0.00106286	0.0015347	0.00756006		0.00643412	0.0126342	0.00591761		0.00677054	0.0138529	0.0102137
		COG2244	Membrane protein involved in the export of O-antigen and teichoic acid	0.0421169	0.036455	0.0496199		0	0	0.0325702	0.0329181	0.0389142	0.0540806		0.0167518	0.0207213	0.075419		0	0.0336873	0.0251969	0.0205424	0.0392663	0.021816		0.0502528	0.0320064	0.0446143		0.0164818	0.0296919	0.046411
		COG2247	Putative cell wall-binding domain	0.0010422	0.000782479	0.00180492		0.00217888	0	0.00494887	0.00166399	0.00671665	0.0299858		0.00503623	0.00195356	0.0148838		0	0	0.00859686	0.000935627	0.0025582	0.00372096		0.00151148	0.00242059	0.00516857		0.0054022	0.00139281	0.000990818
		COG2327	Polysaccharide pyruvyl transferase family protein WcaK	0.0129538	0.00795682	0.016089		0.00444493	0.0816719	0.0176246	0.00856395	0.00933894	0.00863765		0.00914216	0.00528392	0.010574		0.01026	0.00206112	0.00816587	0.00305486	0.00435132	0.00351001		0.0217465	0.0141182	0.013555		0.0285568	0.01845	0.0130304
		COG2348	Lipid II:glycine glycyltransferase (Peptidoglycan interpeptide bridge formation enzyme)	0.0281886	0.0324152	0.0152941		0.0126769	0.00552186	0.00960365	0.0089793	0.00764988	0.0106146		0.0222484	0.038766	0.0140795		0.00234536	0	0.0182653	0.033779	0.0275707	0.0124949		0.0068341	0.0167219	0.0131309		0.0103752	0.0120266	0.0126211
		COG2377	1,6-Anhydro-N-acetylmuramate kinase	0.00638153	0.00677784	0.0148388		0	0	0.00511058	0.0131761	0.0123	0.00617293		0.00758421	0.00770349	0.0131356		0.00858576	0.0036248	0.0123906	0.00712217	0.00961118	0.0121047		0.00446966	0.00865165	0.00689543		0.00463692	0.00884839	0.0105207
		COG2385	Peptidoglycan hydrolase (amidase) enhancer domain	0.0348429	0.0198024	0.0273993		0	0	0.0313321	0.0206623	0.0284264	0.0277327		0.0163164	0.00931516	0.0116551		0.00384024	0.0820793	0.0138066	0.0129901	0.020582	0.0093447		0.0660605	0.0354023	0.0224851		0.0233751	0.033513	0.0264415
		COG2815	PASTA domain, binds beta-lactams	0.0456911	0.0403898	0.0358521		0	0	0.0800543	0.0288529	0.0236014	0.041325		0.0240582	0.0398464	0.0544025		0	0.037114	0.0428595	0.0530439	0.0460864	0.04013		0.0911243	0.0481133	0.0295995		0.0257507	0.0391799	0.0512757
		COG2821	Membrane-bound lytic murein transglycosylase	0.00219907	0.00124816	0.00459628		0.00666865	0.00522503	0.00298217	0.0104469	0.0121221	0.0175347		0.0405874	0.000545508	0.0104378		0.00897674	0	0.0070452	0.000903754	0.00253733	0.00638431		0.00175997	0.00401013	0.0106685		0.0153845	0.00323854	0.00344715
		COG2825	Periplasmic chaperone for outer membrane proteins, Skp family	0.0219694	0.022038	0.0320091		0	0	0.0096539	0.0268393	0.0343743	0.0256675		0.00787459	0.0276553	0.0274598		0.00216437	0	0.00057921	0.0290478	0.0282414	0.0152574		0.000499781	0.0239723	0.0238893		0.000698815	0.0153587	0.0278817
		COG2829	Outer membrane phospholipase A	0.000140371	0.000721452	0.00232474		0	0	0.000891919	0.00240276	0.0035045	0.00421445		0.00369044	0.00070309	0.00496582		0.00908552	0	0.00450471	0.00167919	0.00211264	0.0025046		0.00197423	0.000590495	0.000707741		0.00344158	0.000543487	0.00153948
		COG2834	Outer membrane lipoprotein-sorting protein	0.036299	0.0479259	0.0266982		0	0	0.0105129	0.0213655	0.0301908	0.0305182		0.0221686	0.0537942	0.0195628		0.00483599	0	0.00660083	0.0523276	0.032342	0.0196977		0.0211212	0.0314928	0.0233393		0.00575386	0.0213192	0.0298858
		COG2843	Poly-gamma-glutamate biosynthesis protein CapA/YwtB (capsule formation), metallophosphatase superfamily	0.0299085	0.0344789	0.025664		0	0	0.0203942	0.0183163	0.0218988	0.0234895		0.0113008	0.0342039	0.0148005		0.0117351	0	0.00679959	0.0436066	0.0380974	0.0158142		0.0356495	0.032561	0.0218729		0.0183134	0.0288438	0.0323863
		COG2853	ABC-type transporter Mla maintaining outer membrane lipid asymmetry, lipoprotein component MlaA	0.000660196	0.000733931	0.00407261		0.00678361	0	0.0016627	0.00632386	0.00834612	0.00703816		0.00256108	0.00106819	0.00203026		0.00677788	0	0.00462455	0.000213034	0.00158624	0.0158072		0.00720237	0.00272739	0.0124785		0.00312849	0.00301922	0.0039097
		COG2866	Murein tripeptide amidase MpaA	0.00541605	0.00261628	0.0107002		0.00944648	0.00764164	0.00661237	0.0215279	0.00867517	0.00625084		0.00625741	0.00573897	0.00617181		0.00925367	0.0433329	0.0161587	0.00840764	0.00998767	0.00751884		0.0126659	0.0108063	0.00727869		0.0136127	0.00630196	0.0140199
		COG2870	ADP-heptose synthase, bifunctional sugar kinase/adenylyltransferase	0.0105136	0.0135918	0.0209771		0.00573766	0	0.0121483	0.0296658	0.0221295	0.0218975		0.0112569	0.00618718	0.00676087		0	0.00145072	0.00709379	0.0068746	0.00807976	0.0174888		0.00921059	0.0266582	0.0185943		0.0151366	0.0286194	0.0231057
		COG2877	3-deoxy-D-manno-octulosonic acid (KDO) 8-phosphate synthase	0.0066082	0.0101978	0.0208674		0	0.0104599	0.00454267	0.0205038	0.02851	0.0263843		0.00982618	0.00309236	0.0188967		0.01279	0	0.0380117	0.00355791	0.0125869	0.0176766		0.00311034	0.0192103	0.0234481		0.024438	0.0189411	0.0180522
		COG2885	Outer membrane protein OmpA and related peptidoglycan-associated (lipo)proteins	0.138282	0.13742	0.108082		0.0104403	0.00586492	0.0386537	0.100288	0.133293	0.12927		0.0426776	0.142114	0.122091		0.00278725	0	0	0.189915	0.134767	0.0872983		0.00300172	0.0840066	0.130411		0.0112868	0.084759	0.113842
		COG2891	Cell shape-determining protein MreD	0.0219196	0.0230332	0.00270416		0	0	0.0105864	0.00641301	0.0078784	0.00665025		0.0107917	0.0228112	0.0041895		0.00526955	0	0.006655	0.0211395	0.0116673	0.00579885		0.0143572	0.00731463	0.00738333		0.0150049	0.00613965	0.00598101
		COG2908	UDP-2,3-diacylglucosamine pyrophosphatase LpxH	0.0110278	0.0102978	0.0222629		0	0.173697	0.0100398	0.0205145	0.0215141	0.0140224		0.0121851	0.0103868	0.0161386		0.13108	0	0.00670116	0.0143832	0.0153244	0.00970069		0.00835583	0.0118064	0.0222334		0.00468992	0.0106331	0.0130021
		COG2913	Outer membrane protein assembly factor BamE, lipoprotein component of the BamABCDE complex	0.00930283	0.00731518	0.00439076		0	0	0.00259132	0.00791761	0.00904889	0.00428015		0.00420178	0.0060356	0.0111609		0.00395574	0	0.00361156	0.00137039	0.00139043	0.0162086		0.00054317	0.00260204	0.00943167		0.00289637	0.00726309	0.0038847
		COG2943	Membrane glycosyltransferase	0.00568905	0.00313563	0.0053822		0.0126342	0.0963822	0.0062189	0.00546936	0.00595204	0.0127148		0.0196974	0.00483653	0.0148318		0.0278268	0.00889051	0.0279784	0.00328584	0.00633772	0.00817282		0.0138081	0.00362199	0.00642515		0.0176415	0.00501183	0.00512934
		COG2949	Uncharacterized periplasmic protein SanA, affects membrane permeability for vancomycin	0.00348297	0.00257517	0.00693431		0.00301645	0.0375785	0.00914265	0.00507516	0.00940271	0.010043		0.00768455	0.00641323	0.0171693		0.00867795	0.00454577	0.00935511	0.0057015	0.00976288	0.0107537		0.0087611	0.00974212	0.00947956		0.00871788	0.00817262	0.00908895
		COG2951	Membrane-bound lytic murein transglycosylase B	0.000615895	0.00146327	0.00473288		0	0	0.00381333	0.0106766	0.0136505	0.0130529		0.00433951	0.00130621	0.00212549		0.0023845	0.00308469	0.00617189	0.00183496	0.0012923	0.0126997		0.00164521	0.00752145	0.0302669		0.00945662	0.00527508	0.00430707
		COG2956	Lipopolysaccharide biosynthesis regulator YciM, contains six TPR domains and a predicted metal-binding C-terminal domain	0.0856714	0.0975315	0.0589935		0.00852979	0	0.0282995	0.0651558	0.0545817	0.0493324		0.0570667	0.123813	0.0578161		0.00748747	0.00741451	0.0263703	0.1256	0.0933619	0.0345083		0.0142891	0.0505235	0.0414037		0.0250005	0.0605117	0.0615428
		COG2980	Outer membrane lipoprotein LptE/RlpB (LPS assembly)	0.000643237	0.000836661	0.00415347		0	0.00243169	0.000934754	0.00470865	0.00795916	0.00457057		0.00258133	0.000416252	0.00104251		0.00103959	0.00318776	0.00311313	0.00115736	0.0017294	0.0050805		0.00115935	0.00128392	0.00610097		0	0.00211998	0.0016539
		COG2982	Uncharacterized protein involved in outer membrane biogenesis	0.00696399	0.00928223	0.0076126		0	0.0155548	0.00203748	0.0093045	0.0110557	0.0104364		0.0027096	0.00332603	0.00566771		0	0	0.00578608	0.00460339	0.00651284	0.00359657		0.00213737	0.00839917	0.0143913		0.00536128	0.00633375	0.00895275
		COG2989	Murein L,D-transpeptidase YcbB/YkuD	0.00198735	0.00141054	0.00966237		0.0253863	0	0.00605058	0.00964231	0.00849627	0.0117616		0.0109765	0.000764538	0.0111903		0.0173242	0.00808254	0.0236633	0.000661013	0.00959556	0.0117734		0.00679712	0.00359631	0.0115179		0.0323733	0.00256081	0.00433217
		COG3015	Uncharacterized lipoprotein NlpE involved in copper resistance	0.00970669	0.0085442	0.0042051		0	0	0.00531626	0.00447013	0.00177129	0.00500683		0.00548264	0.0187792	0.010856		0	0	0.00126763	0.0309594	0.0184544	0.00642377		0.00246013	0.00148147	0.00229413		0.00329124	0.00182271	0.00181243
		COG3017	Outer membrane lipoprotein LolB, involved in outer membrane biogenesis	0.00211968	0.00177114	0.00177234		0.0114509	0	0.00272131	0.004057	0.0071615	0.00392448		0.00514854	0.00178104	0.00315656		0.00440544	0.00432621	0.00428258	0.00481645	0.00237721	0.0052003		0.00299424	0.00208324	0.0042381		0.00100428	0.00266057	0.00329159
		COG3023	N-acetyl-anhydromuramyl-L-alanine amidase AmpD	0.0129011	0.0113722	0.00712287		0	0	0.0225284	0.0150362	0.0141641	0.0129177		0.0112594	0.00757809	0.0199676		0.0105856	0.00497558	0.0252605	0.00767326	0.0126216	0.011013		0.0366063	0.00577749	0.0158579		0.0137034	0.0393682	0.00777396
		COG3034	Murein L,D-transpeptidase YafK	0.00617845	0.00897365	0.00875662		0.0115705	0	0.00462334	0.00806029	0.0163909	0.0148956		0.00455774	0.00311934	0.00351888		0.00421233	0	0.00494036	0.00479953	0.00391221	0.00533413		0.00151111	0.0056923	0.0129552		0.00473103	0.00645596	0.00672718
		COG3040	Bacterial lipocalin	0.000385591	0.000295186	0.00196961		0	0.00384251	0.000450448	0.000691278	0.00162706	0.00176132		0.00338912	0.000697357	0.000693854		0	0	0.00243166	0.000292995	0.00156027	0		0.00166365	0.000674692	0.000654107		0.00186515	0.000216032	0.00153993
		COG3047	Outer membrane protein W	0.00270217	0.00362788	0.00461876		0.00503791	0.00637642	0.00164573	0.00812362	0.00999896	0.0054381		0.00538108	0.00355525	0.00720921		0.00897159	0	0.00240593	0.00206244	0.00194341	0		0.00130663	0.00240629	0.00965621		0.00377622	0.00424429	0.00539716
		COG3049	Penicillin V acylase or related amidase, Ntn superfamily	0.00618842	0.00543976	0.00382474		0.00873093	0	0.00759937	0.00506875	0.0026666	0.00301851		0.00434328	0.00174288	0.00109364		0.00438136	0	0.00625969	0.000736356	0.0027475	0.00048724		0.00588871	0.00211092	0.00353774		0.00897736	0.00583427	0.00416284
		COG3055	N-acetylneuraminic acid mutarotase	0.00343289	0.00586506	0.0587765		0.0104048	0	0.00776832	0.0441092	0.013583	0.0150586		0.01561	0.00380306	0.0130048		0.0167802	0.00455949	0.0173038	0.00579665	0.00890248	0.0112554		0.0103473	0.0094794	0.0269537		0.0164049	0.0105003	0.0246017
		COG3064	Membrane protein involved in colicin uptake	0.115613	0.117189	0.032832		0.00436375	0.0112136	0.0302261	0.0622916	0.0311375	0.0686061		0.0565149	0.114222	0.050078		0.060368	0.0345749	0.0595374	0.125552	0.0906616	0.131219		0.0423609	0.0478223	0.0552962		0.130393	0.0504363	0.0660667
		COG3065	Starvation-inducible outer membrane lipoprotein	0.00415622	0.00475599	0.00148882		0	0	0.00275199	0.00163743	0.0025757	0.00302832		0.00659141	0.0060618	0.00140379		0.00234949	0	0.0017735	0.00245422	0.00332175	0		0.00190025	0.000984218	0.00116218		0.00566478	0.00184156	0.00172995
		COG3083	Membrane-anchored periplasmic protein YejM, alkaline phosphatase superfamily	0.0055592	0.00412001	0.00971603		0.334515	0.0140558	0.00572776	0.0111109	0.0134004	0.0099061		0.020726	0.00763206	0.0112453		0.0345201	0.0171915	0.0382965	0.00356452	0.00980316	0.0145759		0.0133077	0.00565939	0.00755234		0.0305884	0.00354507	0.00863462
		COG3107	Outer membrane lipoprotein LpoA, binds and activates PBP1a	0.00265	0.00231861	0.00498465		0	0.00360832	0.00513255	0.00487492	0.00453266	0.0112347		0.0128938	0.0020195	0.0127025		0.012399	0.00505592	0.00991069	0.0031162	0.00548924	0.00512526		0.00351138	0.00251377	0.0028548		0.00461634	0.00157647	0.0030311
		COG3113	ABC-type transporter Mla maintaining outer membrane lipid asymmetry, MlaB component, contains STAS domain	0.00120807	0.00262816	0.000303009		0	0	0.00071488	0.00346655	0.00211332	0.00081368		0.000591641	0.00063681	0		0	0	0.00156782	0.000239235	0.000253058	0.00483882		0.00181318	0.00085798	0.00458945		0.000848269	0.00198173	0.000990442
		COG3117	Lipopolysaccharide export system protein LptC	0.00144072	0.00106223	0.00152591		0	0.00439354	0.00202274	0.00367861	0.00711979	0.00356733		0	0.00149264	0.00121596		0.00274883	0	0.00125438	0.00155291	0.00132937	0.00633116		0.000815454	0.000914805	0.006901		0.000686327	0.00196151	0.00128268
		COG3131	Periplasmic glucans biosynthesis protein	0.00126245	0.000651581	0.00333829		0.0171142	0	0.00269543	0.00180157	0.00372592	0.0032976		0.0150154	0.000366155	0.00346747		0.0189598	0.00442329	0.0173872	0.00057949	0.00380405	0.00119714		0.00454852	0.00121583	0.00194984		0.011584	0.00137939	0.00230319
		COG3133	Outer membrane lipoprotein SlyB	0.00313113	0.00483009	0.00156468		0	0	0.00425168	0.00460703	0.00425833	0.00519207		0.00713198	0.00508671	0.00749139		0	0	0.00369969	0.00506955	0.00416651	0.00803302		0.00249342	0.00332783	0.00360041		0.00831953	0.00238778	0.00359206
		COG3137	Putative salt-induced outer membrane protein YdiY	0.000514417	0.000485651	0.00250642		0.00433697	0.00641259	0.00040419	0.00273087	0.00105281	0.00115641		0.00384551	0.000598366	0.00114282		0.00278424	0	0.00401054	0.000558318	0.00067623	0		0.00141853	0.0014523	0.000563133		0.00525971	0.000858281	0.000975821
		COG3203	Outer membrane protein (porin)	0.00268453	0.00296268	0.0116631		0	0	0.00303345	0.0139239	0.0315814	0.0151761		0.00471934	0.00338174	0.0142607		0	0	0.00204261	0.0054727	0.00542907	0.055868		0.000821589	0.00182142	0.0292273		0.00359311	0.0101454	0.00363424
		COG3206	Uncharacterized protein involved in exopolysaccharide biosynthesis	0.0224232	0.016085	0.0278018		0	0	0.0100515	0.0222069	0.0348236	0.0497421		0.0158997	0.0287245	0.0431938		0.00416143	0	0.00688059	0.018491	0.0220422	0.0158106		0.0091387	0.0158932	0.0310889		0.00951117	0.0138334	0.0269071
		COG3248	Nucleoside-specific outer membrane channel protein Tsx	3.11703e-05	0.000151223	0.000606261		0.00386382	0	0.000124483	0.000139189	0.0012104	0.00136992		0.00364591	7.59549e-05	0.00188576		0.00309598	0	0.00332176	0	0.000183776	0.00135296		0.000313853	0.000248762	0.000693035		0.00324411	0.000197004	0.000733961
		COG3254	L-rhamnose mutarotase	0.00559282	0.00464186	0.00847603		0	0	0.00712831	0.00448776	0.00826273	0.0140659		0.00120565	0.00615106	0.00983322		0	0	0.00214266	0.00411859	0.00328129	0.00383261		0.00745049	0.00713976	0.00681419		0.00540226	0.00734081	0.0109096
		COG3264	Small-conductance mechanosensitive channel	0.0424493	0.0344934	0.0594695		0.0139312	0.0290576	0.0342285	0.0549152	0.0403835	0.0460762		0.0515674	0.0482389	0.0581396		0.04775	0.0127175	0.0571028	0.0397571	0.0478705	0.0430306		0.0339997	0.0451823	0.0420625		0.0588249	0.0307283	0.0440827
		COG3274	Surface polysaccharide O-acyltransferase, integral membrane enzyme	0.00338403	0.00683208	0.0115693		0	0	0.00267268	0.0112834	0.00601983	0.00713506		0.00707984	0.00568008	0.00512691		0.00493854	0	0.00390512	0.00125056	0.00647974	0.00402936		0.00410643	0.00488395	0.00778066		0.00194673	0.00372263	0.0147359
		COG3306	Glycosyltransferase involved in LPS biosynthesis, GR25 family	0.0022797	0.00645846	0.00392741		0	0.00345621	0.000784786	0.00377344	0.00294216	0.00562016		0.00424987	0.00254124	0.00578082		0.00623598	0.00902055	0.00592041	0.00165803	0.0021759	0.0106261		0.00389809	0.00377068	0.0047499		0.0232955	0.00822255	0.00344256
		COG3307	O-antigen ligase	0.0121829	0.00924538	0.0193115		0	0	0.0127432	0.0255269	0.0288605	0.0332771		0.00447011	0.00939394	0.0209485		0	0.0706571	0.00505385	0.0143883	0.0190239	0.014535		0.0137062	0.0202292	0.0302413		0.00945076	0.0215589	0.0249766
		COG3409	Peptidoglycan-binding (PGRP) domain of peptidoglycan hydrolases	0.0149823	0.007773	0.0178153		0	0	0.0149331	0.0237546	0.0300188	0.0308566		0.0160166	0.0220215	0.0326934		0.0366702	0.115549	0.019802	0.00653796	0.0218137	0.0364112		0.0601992	0.0302424	0.0274599		0.0123237	0.0183207	0.0137143
		COG3417	Outer membrane lipoprotein LpoB, binds and activates PBP1b	0.0152204	0.0126003	0.00434529		0	0	0.00992884	0.00591753	0.00312214	0.00586493		0.00522732	0.0175208	0.00767055		0	0	0.00207173	0.0146232	0.00868548	0.00758252		0.00911277	0.00664097	0.00555059		0.00650753	0.00797064	0.00661553
		COG3468	Type V secretory pathway, adhesin AidA	0.00181393	0.00365499	0.00202094		0	0	0.00174331	0.00353935	0.0153955	0.0436706		0	0.00260883	0.00125323		0	0	0.00117566	0.00112446	0.000951519	0		0.00746359	0.000380902	0.0750777		0.00201457	0.00118135	0.00572402
		COG3470	Uncharacterized protein probably involved in high-affinity Fe2+ transport	0.000391754	0.000156128	0.00102027		0	0	0.000548875	0	0.000285018	0.000781983		0.00233502	0.000407761	0.00255339		0.00654227	0	0.00214742	0.000818935	0.000983961	0.00134882		0.00209951	0.000438954	0.00061929		0.00220479	0.000319395	0.000462933
		COG3511	Phospholipase C	0.00133887	0.0015667	0.0036016		0	0	0.0100954	0.00441323	0.00225265	0.00215139		0.010875	0.000941143	0.00623548		0.00826311	0.00685606	0.0126052	0.00133696	0.00174162	0.00218026		0.0097698	0.00194537	0.00452452		0.00546926	0.000918559	0.00298309
		COG3524	Capsule polysaccharide export protein KpsE/RkpR	0.00867509	0.00690627	0.00505113		0	0.00518895	0.00196547	0.00268329	0.0065676	0.00789928		0.014623	0.00347202	0.00263319		0.00919671	0.0117547	0.0102001	0.00613497	0.00744296	0.00658776		0.00461601	0.00263599	0.00404		0.00914538	0.00476097	0.00386918
		COG3562	Capsule polysaccharide modification protein KpsS	0.000397112	0.000642849	0.0056925		0	0	0.00167178	0.000526782	0.00624433	0.0053702		0.0111051	0.00061126	0.00489249		0.0105485	0.00939796	0.0138673	0.00387911	0.0040884	0.00570601		0.00395295	0.00125692	0.00207259		0.01119	0.00110512	0.00122217
		COG3563	Capsule polysaccharide export protein KpsC/LpsZ	0.00323143	0.00276035	0.00501213		0.0145166	0	0.00312189	0.00408911	0.00994358	0.0135625		0.0211094	0.00269227	0.00970904		0.0172441	0.00469456	0.0191856	0.00111615	0.00524381	0.00613572		0.00988488	0.00313546	0.00370298		0.0297073	0.0037835	0.00422079
		COG3637	Opacity protein and related surface antigens	0.0137319	0.0137514	0.0122258		0	0	0.00618502	0.0101962	0.00961541	0.0195247		0.00279942	0.0185165	0.00931664		0	0	0.00125347	0.0187676	0.0109463	0.0044164		0.000744203	0.018183	0.0522296		0.000733907	0.0131577	0.0215411
		COG3659	Carbohydrate-selective porin OprB	0.00180513	0.0032369	0.00354225		0	0.00487163	0.00059337	0.00227421	0.000680991	0.00120133		0.00216963	0.00187909	0.00986263		0.00245481	0	0.00487945	0.00116683	0.00693349	0.0028695		0.00930341	0.00234865	0.00573361		0.00620474	0.00138267	0.00150212
		COG3713	Outer membrane scaffolding protein for murein synthesis, MipA/OmpV family	0.00112909	0.00068451	0.000877706		0.00686213	0	0.000973537	0.00187202	0.0023728	0.00306205		0.0014406	0.000324072	0.000806671		0.00938134	0	0.00372642	0.00143139	0.00182115	0.0010456		0.00155849	0.00216178	0.00352106		0.00274894	0.00209835	0.00219449
		COG3754	Lipopolysaccharide biosynthesis protein	0.018776	0.0161212	0.00623874		0.0236231	0	0.00531507	0.00749716	0.00647745	0.0101997		0.0181187	0.00893435	0.0147348		0.00671656	0.00522996	0.0240493	0.0199645	0.0129908	0.0175482		0.0117075	0.0074696	0.00637468		0.0188022	0.011897	0.00700924
		COG3757	Lyzozyme M1 (1,4-beta-N-acetylmuramidase), GH25 family	0.0025683	0.00357875	0.00604832		0	0.00527185	0.00156169	0.00606296	0.00556625	0.00543725		0.00775056	0.00483321	0.0139499		0.00365556	0	0.0107844	0.00388762	0.00552433	0.0176285		0.00693941	0.00876636	0.00410251		0.00668483	0.00404013	0.00537481
		COG3764	Sortase (surface protein transpeptidase)	0.0102329	0.00601971	0.0141779		0	0	0.0381036	0.0173356	0.0134139	0.0341388		0.0044938	0.000409059	0.0191208		0	0.00470101	0.0192978	0.00180858	0.0138609	0		0.0698516	0.0250027	0.0152962		0.0278619	0.021638	0.0246421
		COG3765	LPS O-antigen chain length determinant protein, WzzB/FepE family	0.00448889	0.00339686	0.00322135		0	0.00472438	0.00349928	0.00459582	0.00121224	0.00205987		0.00680286	0.00526052	0.0110007		0.00342061	0	0.00634692	0.00129524	0.00171701	0.00769448		0.00506279	0.0017589	0.00152045		0.00464487	0.00311877	0.00213356
		COG3770	Murein endopeptidase	0.000419747	0.000422726	0.000556657		0.00441237	0	0.00349919	0.00145656	0.0016119	0.00274166		0.235538	0.0113761	0.0923086		0.0161314	0	0.0099693	0.000591211	0.00276712	0.00165317		0.0032054	0.000504369	0.00165562		0.00687433	0.00048793	0.00103951
		COG3772	Phage-related lysozyme (muramidase), GH24 family	0.000617991	0.00106031	0.00404068		0	0	0.00189821	0.00674768	0.0103437	0.0104832		0.00513011	0.000721387	0.00614247		0	0	0.0150317	0.00103173	0.00396274	0.0224159		0.00146629	0.001822	0.012277		0.001855	0.00393431	0.00477453
		COG3774	Mannosyltransferase OCH1 or related enzyme	0.0228033	0.0216831	0.0138987		0.0194327	0	0.0129479	0.0123533	0.0118317	0.0215016		0.0232147	0.0230116	0.0144646		0.0485272	0.087045	0.0261952	0.025072	0.0217617	0.0172536		0.0106399	0.0106227	0.011325		0.0218321	0.0122578	0.0150384
		COG3786	L,D-peptidoglycan transpeptidase YkuD, ErfK/YbiS/YcfS/YnhG family	4.08231e-05	0.000137476	0.00113936		0	0	0.000709046	0.00191705	0.0010995	0.00242478		0.00945162	0.00036057	0.00447698		0.00291449	0.00438142	0.00125257	0.000161118	0.00065482	0.00106094		0.00195345	0.00132985	0.00356811		0.005645	0.0030034	0.00313629
		COG3875	Nickel-dependent lactate racemase	0.0184352	0.0184883	0.0316237		0.00491457	0	0.0261107	0.0197542	0.0240188	0.0276347		0.00771542	0.0144761	0.0150261		0.0181391	0.00478764	0.0152767	0.0144402	0.0159267	0.0158025		0.0101396	0.0369832	0.0222804		0.0195212	0.0363265	0.0347483
		COG3895	Membrane-bound inhibitor of C-type lysozyme	0.000299469	0.000966289	0.000396976		0	0	0.000441626	0.000210052	0.000487355	0.0010643		0.000895337	0.000264191	0		0	0	0.00544586	0.000356856	0.000374534	0.00125552		0.000654856	0.000407534	0.00146041		0.000289129	0.000799439	0.000714892
		COG3942	Surface antigen	0.000683542	0.000457658	0.00407384		0	0	0.00445671	0.00270497	0.00118063	0.0015927		0.0018264	0	0.000853664		0	0	0.00838453	0.000243463	0.00219618	0.000851599		0.00195593	0.00249778	0.00382671		0.0037418	0.00210591	0.00249737
		COG3944	Capsular polysaccharide biosynthesis protein	0.00721183	0.00591958	0.010293		0	0.0050142	0.00831369	0.00772287	0.00917306	0.008848		0.00671627	0.00298917	0.0142468		0.00874777	0	0.012162	0.00241604	0.00888908	0.0107164		0.0144747	0.00586002	0.00796722		0.00942534	0.0043309	0.00725358
		COG3955	Uncharacterized protein, DUF1919 family	0.00198964	0.00271327	0.00113901		0	0	0.000277059	0.000252217	0.000466569	0.00106466		0.00551323	0	0.00301359		0.00712333	0	0.00129987	0.000513522	0.00102033	0.000867253		0.00107085	0.000382977	0.000391319		0.00471915	0.000596032	0.000748645
		COG3966	Poly D-alanine transfer protein DltD, involved inesterification of teichoic acids	0.00205265	0.00104627	0.00297487		0	0	0.00139222	0.00178557	0.00251109	0.00160408		0.00258147	0.000642055	0.00553621		0.00314614	0	0.00465662	0.0012999	0.00214251	0.0040606		0.00377725	0.00168793	0.000816365		0.00799795	0.0035103	0.00212574
		COG3967	Short-chain dehydrogenase involved in D-alanine esterification of teichoic acids	0.00217267	0.00212467	0.0029842		0	0	0.00236572	0.0015545	0.00357621	0.00217486		0.00543565	0.00465858	0.00937317		0.00910401	0.00501272	0.0105164	0.00413717	0.00381142	0.0102897		0.00578141	0.00749382	0.0104953		0.0112415	0.00451832	0.00813236
		COG3980	Spore coat polysaccharide biosynthesis protein SpsG, predicted glycosyltransferase	0.0198263	0.0193831	0.00606241		0	0	0.00513388	0.00623247	0.00352598	0.00332005		0.0101454	0.0171695	0.0070444		0.00339554	0.0050303	0.00797606	0.0178201	0.0108914	0.00345507		0.00498558	0.0100623	0.00816614		0.00574415	0.0083157	0.00832873
		COG4092	Predicted glycosyltransferase involved in capsule biosynthesis	0.0011594	0.000464109	0.00142621		0.00893415	0	0.00312058	0.00290862	0.001715	0.00891696		0.00584825	0.000874018	0.00175939		0.0107425	0.0135659	0.00589704	0.000219319	0.00147893	0.00461076		0.00393007	0.00151456	0.00280875		0.00543249	0.00124711	0.00256458
		COG4105	Outer membrane protein assembly factor BamD, BamD/ComL family	0.0598349	0.0700966	0.0361887		0	0	0.0195925	0.0400281	0.0361745	0.0280267		0.0253331	0.0624749	0.032259		0.00614617	0.00332981	0.00802957	0.0795092	0.0546848	0.0339353		0.00414253	0.0323445	0.0418401		0.00944105	0.0338787	0.0364719
		COG4238	Outer membrane murein-binding lipoprotein Lpp	0.00118409	0.000350599	0.000547377		0	0	0.000539023	0	0.000220734	0.000303658		0	0.000120693	0.001597		0	0	0.00144542	0.000167337	0.00015712	0.000809149		0	0.000221628	0.000535306		0.000980108	0.000874276	0.000211506
		COG4282	Cell wall assembly regulator SMI1	0.0021503	0.00228506	0.00243429		0	0	0.00220558	0.00257817	0.00318196	0.00191064		0.000525886	0.000151684	0.00208037		0.00235779	0	0.00120756	0.000277147	0.000737447	0.00156411		0.00220824	0.00140681	0.00483218		0.00295933	0.00231853	0.00396273
		COG4305	Peptidoglycan-binding domain, expansin	0.000359433	0.00036652	0.000343387		0.00481714	0	0.00096962	0.000308341	0.000618519	0.000640429		0.00276496	0.000206664	0.00200437		0.00470366	0.0105866	0.00546174	0.000331047	0.000473032	0.00101839		0.00116608	0.000410371	0.000902739		0.00430249	0.00083113	0.000816658
		COG4421	Capsular polysaccharide biosynthesis protein	0.00241572	0.00165242	0.00192239		0	0	0.00160024	0.00369937	0.00125807	0.00659873		0.00827999	0.00294407	0.00783043		0.00531701	0.00492337	0.0099371	0.00128675	0.00231539	0.0024482		0.00196185	0.00320461	0.00302864		0.00686319	0.00151579	0.00252791
		COG4424	LPS sulfotransferase NodH	0.000821838	0.000840774	0.000827479		0.0029182	0.00474459	0.000973495	0.00179262	0.00147926	0.00112388		0.00150218	0.000166262	0.00235289		0	0	0.00917174	0.000346466	0.000763766	0		0.00106129	0.00226078	0.00155874		0.00283782	0.00134397	0.00109251
		COG4520	Surface antigen	3.64646e-05	5.55491e-05	7.19327e-05		0	0	0	0.00058256	0.000723682	0.00286882		0	9.50604e-05	0		0	0	0.00245499	0	0.000149332	0		0	0	0.00123861		0.000972835	0.00030522	0.000108676
		COG4571	Outer membrane protease	0.00982094	0.0141571	0.00251522		0.0798556	0.00361685	0.00362206	0.0017144	0.00179066	0.00148179		0.0120388	0.0287132	0.00404725		0.0057472	0.00291036	0.00867925	0.0211233	0.0133582	0.00373157		0.00205024	0.00300897	0.00309244		0.00802916	0.00373251	0.00521869
		COG4588	Accessory colonization factor AcfC, contains ABC-type periplasmic domain	0.000225933	0.000352433	0.00141581		0	0.0108387	0.000164082	0.00126333	0.000651616	0.00095911		0.00430703	0.000754983	0.000875486		0.00400339	0	0.00200843	0.00147227	0.000945272	0		0.000461914	0.000727488	0.000938812		0.0030316	0.000954619	0.00212323
		COG4591	ABC-type transport system, involved in lipoprotein release, permease component	0.193771	0.218346	0.291543		0.01409	0.00774333	0.226068	0.228038	0.244337	0.229587		0.109449	0.221545	0.203643		0.00552681	0.0345599	0.0768688	0.193177	0.172225	0.11339		0.198658	0.260126	0.226278		0.0873363	0.233311	0.328325
		COG4623	Membrane-bound lytic murein transglycosylase MltF	0.00586479	0.00525474	0.0211594		0	0.0117226	0.0136434	0.0210597	0.0303285	0.0298179		0.0048679	0.00526718	0.015047		0.0125842	0.0106942	0.00751505	0.00461945	0.0127578	0.0113176		0.00454914	0.0130598	0.0226778		0.0108889	0.0102866	0.0194671
		COG4678	Muramidase (phage lambda lysozyme)	0.000383829	0.000253949	0.000328621		0	0	0.00112922	0.0010374	0.00269701	0.00217327		0.00116163	0.000256432	0.00118946		0.0122034	0	0.00125883	0.000130172	0.000381081	0.00242803		0.00205481	0.000145648	0.00067048		0.00302729	0.000127756	0.000593103
		COG4750	CTP:phosphocholine cytidylyltransferase involved in choline phosphorylation for cell surface LPS epi...	0.00819249	0.00640134	0.00439268		0.0112483	0	0.00895467	0.00451839	0.00314554	0.00713558		0.0101477	0.0100647	0.00625392		0.0392085	0	0.00369234	0.0192068	0.0165582	0.0151831		0.00977295	0.0090908	0.00541011		0.0167867	0.00877856	0.0103783
		COG4775	Outer membrane protein assembly factor BamA	0.0649691	0.0716935	0.0972186		0.0100982	0.00488013	0.0417843	0.0808819	0.0948379	0.0712112		0.0478531	0.104665	0.0902967		0.0198027	0	0.0214578	0.106211	0.0938538	0.0896184		0.00590063	0.0831416	0.0932348		0.0217437	0.0785191	0.0947887
		COG4785	Lipoprotein NlpI, contains TPR repeats	0.0873724	0.0722422	0.0290875		0	0	0.0168909	0.0180542	0.0150121	0.013678		0.0530291	0.140272	0.0394193		0.0247541	0.00301684	0.0114724	0.104332	0.0526098	0.0176703		0.00919487	0.0343717	0.0236253		0.0439314	0.0259672	0.0349118
		COG4948	L-alanine-DL-glutamate epimerase or related enzyme of enolase superfamily	0.00796171	0.00691421	0.0425276		0	0.00617624	0.0435108	0.069356	0.100112	0.0727777		0.00620658	0.0236128	0.0584199		0.00241685	0.00534	0.0127665	0.00531471	0.0137225	0.0201545		0.020558	0.0579563	0.0376301		0.0173177	0.0543755	0.0709446
		COG4952	L-rhamnose isomerase	0.00159369	0.0012167	0.00215704		0.0198544	0	0.00390035	0.00368532	0.0036553	0.0064727		0.0123941	0.00155813	0.0143687		0.00706064	0.00587832	0.0114917	0.000589739	0.00563891	0.0150902		0.00978315	0.00257332	0.00214625		0.00597669	0.00184671	0.00391879
		COG4953	Membrane carboxypeptidase/penicillin-binding protein PbpC	0.0438557	0.0514559	0.0385944		0	0.00513732	0.0368507	0.0334786	0.0485744	0.0433637		0.0646648	0.0806284	0.0518834		0.0211914	0.0223387	0.0303456	0.0726623	0.0625122	0.0352641		0.00797566	0.0521683	0.0606911		0.0163284	0.041457	0.0432222
		COG5009	Membrane carboxypeptidase/penicillin-binding protein	0.0540477	0.0535608	0.0595763		0.0109938	0	0.0522366	0.0543878	0.0558826	0.0522253		0.04941	0.0731783	0.0531034		0.0286928	0.0257758	0.0327626	0.080293	0.0886476	0.0563272		0.0345541	0.0703753	0.072437		0.0374018	0.053078	0.0528798
		COG5337	Spore coat protein CotH	0.0113428	0.0108212	0.0154768		0	0	0.00499429	0.00909559	0.0154675	0.00805651		0.00681239	0.00900791	0.00638346		0.0103584	0.0366311	0.0124314	0.0353801	0.0278442	0.0262469		0.0190512	0.00746273	0.00351768		0.0090625	0.014411	0.0198969
		COG5520	O-Glycosyl hydrolase	0.0454086	0.0532368	0.0241523		0	0	0.00738098	0.00789669	0.0245398	0.0565477		0.0377563	0.0698162	0.0350972		0.0167959	0.0102961	0.017759	0.0594716	0.0546728	0.0210256		0.0176611	0.0102662	0.029403		0.0185495	0.0124489	0.0282364
		COG5577	Spore coat protein CotF	0.00319656	0.00154743	0.00160476		0	0	0.00204525	0.000795914	0.00127226	0.00303399		0.00136241	2.51689e-05	0		0.00583299	0.037329	0.00325127	0.000126801	0.00161943	0		0.0194086	0.00211497	0.00102649		0.0039253	0.00313095	0.00102975
		COG5597	Alpha-N-acetylglucosamine transferase	0.00148318	0.000453452	0.00158124		0.0580509	0.0380642	0.00147687	0.00202286	0.000952612	0.00180864		0.0050577	0.000389323	0.00195842		0.00613885	0	0.0120092	0.000932389	0.00226428	0.00204126		0.00210001	0.0012715	0.00202045		0.00518946	0.00219244	0.00240755
		COG5622	Protein required for attachment to host cells	4.5327e-05	0.00107491	0.000347845		0	0	0.000104234	0.000160579	0.000590271	0.00030735		0.000655945	5.40006e-05	0.000775134		0.0220523	0	0.00312404	0	0.000292032	0.00108196		0	4.6696e-05	0.00214607		0.00195739	0	0.000163935
		COG5632	N-acetylmuramoyl-L-alanine amidase CwlA	0.00841248	0.00632581	0.0056319		0.00603173	0.00760895	0.00483697	0.00947506	0.00462733	0.00411636		0.00498265	0.00810977	0.00250397		0.0136982	0.00660985	0.0103429	0.0108073	0.00894466	0.000512651		0.0113463	0.00730102	0.00361724		0.00675652	0.00640049	0.00715751
	M - Cell wall/membrane/envelop biogenesis			6.31114	6.3135	6.2283		2.0604	2.87865	5.11202	5.80121	6.444	6.68746		5.00903	6.66545	6.82103		3.14305	3.65298	4.19141	6.86798	6.36905	5.54661		5.09018	5.98507	6.46018		4.55204	5.74138	6.28992
		COG0084	Tat protein secretion system quality control protein TatD (DNase activity)	0.0783037	0.0746767	0.05779		0.00523407	0	0.063734	0.0513023	0.0542659	0.0495432		0.0460996	0.0856308	0.0564321		0.0292432	0.0553436	0.029644	0.0827308	0.0696385	0.0434175		0.0528505	0.0665334	0.0603112		0.0359406	0.0591868	0.0623489
		COG0643	Chemotaxis protein histidine kinase CheA	0.195437	0.212252	0.0599262		0.00995529	0.0176537	0.061828	0.0864	0.0563089	0.0346446		0.109589	0.18473	0.0447971		0.0260178	0.0098109	0.0310525	0.188332	0.127244	0.0546014		0.0519814	0.152228	0.073308		0.0779987	0.154633	0.0956652
		COG0835	Chemotaxis signal transduction protein	0.080838	0.0835379	0.0239153		0	0	0.0231743	0.0404732	0.0191156	0.0110278		0.0323505	0.0823871	0.0155231		0.00684303	0	0.0102194	0.100511	0.0594805	0.0264654		0.0413727	0.0708572	0.0319082		0.0379667	0.0687639	0.0401998
		COG0840	Methyl-accepting chemotaxis protein	0.88779	0.794784	0.1559		0	0	0.175825	0.167048	0.0480298	0.0344332		0.478738	0.94029	0.194228		0.0205035	0	0.0360846	1.26062	0.670349	0.212673		0.302912	0.589072	0.12883		0.403951	0.40289	0.21572
		COG1157	Flagellar biosynthesis/type III secretory pathway ATPase	0.0426461	0.0405956	0.0168248		0.056229	0.00933638	0.0176505	0.0249899	0.0146435	0.012042		0.060307	0.0556171	0.0232769		0.0176684	0	0.016238	0.0487422	0.0476041	0.0254243		0.0272591	0.0473357	0.0286777		0.0614374	0.0507033	0.0283895
		COG1192	Cellulose biosynthesis protein BcsQ	0.101552	0.100031	0.0901251		0	0	0.144472	0.133622	0.116182	0.104528		0.036114	0.0766318	0.0981972		0.00975342	0.0417924	0.0268689	0.0835154	0.0875952	0.0634655		0.132919	0.121876	0.0914133		0.0580497	0.115073	0.0890891
		COG1215	Glycosyltransferase, catalytic subunit of cellulose synthase and poly-beta-1,6-N-acetylglucosamine synthase	0.068539	0.076371	0.0924989		0.0310348	0.00634541	0.0479619	0.0669826	0.0567898	0.0574131		0.050294	0.0863181	0.0688118		0.00933663	0.00809388	0.0336303	0.0728192	0.0721167	0.0548099		0.0470728	0.0493967	0.075519		0.0286468	0.0469423	0.063181
		COG1256	Flagellar hook-associated protein FlgK	0.050718	0.0467343	0.0182626		0	0	0.0273609	0.0229827	0.00999999	0.0102019		0.0351015	0.0643441	0.0143412		0.0123225	0	0.0166787	0.0644067	0.0390202	0.0325859		0.0519956	0.0449842	0.0260245		0.0421074	0.0543811	0.0387578
		COG1261	Flagella basal body P-ring formation protein FlgA	0.00430453	0.00491439	0.00239459		0	0	0.00155251	0.00558324	0.00285867	0.00615224		0.00614392	0.00560702	0.0119067		0	0	0.00188396	0.0110507	0.00894202	0.0140816		0.000492731	0.00795668	0.00533665		0.00142768	0.00910808	0.00433796
		COG1291	Flagellar motor component MotA	0.128769	0.126571	0.0176987		0.00534756	0	0.0207233	0.0257714	0.0109515	0.0107439		0.0623296	0.171413	0.0255813		0.00403386	0	0.00629472	0.0844569	0.053749	0.0212504		0.0236298	0.0486288	0.0257344		0.0471639	0.0554917	0.0319295
		COG1298	Flagellar biosynthesis pathway, component FlhA	0.0733193	0.0758413	0.0333151		0.0240637	0.0218842	0.0447155	0.0429738	0.0235792	0.0422422		0.183059	0.11202	0.0567383		0.0571504	0.00832189	0.21301	0.0865865	0.0861003	0.0377529		0.0658712	0.077422	0.0456311		0.0919397	0.087599	0.0561031
		COG1317	Flagellar biosynthesis/type III secretory pathway protein FliH	0.0663613	0.0714131	0.0198441		0.00401453	0	0.0144042	0.0217983	0.020868	0.0191499		0.0541881	0.053381	0.0251838		0.0055642	0	0.0220631	0.0666334	0.0435784	0.0137147		0.0264806	0.0365763	0.0191346		0.0866358	0.0538568	0.0462269
		COG1338	Flagellar biosynthetic protein FliP	0.034806	0.0341221	0.0115842		0	0.0134848	0.0106604	0.0132911	0.00757408	0.00543371		0.0160405	0.0354633	0.00756674		0.0146784	0	0.00397508	0.0390378	0.023811	0.00780964		0.0184217	0.0270985	0.0166402		0.014358	0.0331746	0.0195748
		COG1344	Flagellin and related hook-associated protein FlgL	0.288835	0.28092	0.0639863		0	0.0105706	0.0712256	0.121921	0.0297664	0.0252765		0.0982903	0.221693	0.0490696		0.0054488	0	0.0599159	0.288806	0.200422	0.0867252		0.181045	0.193747	0.0644701		0.246684	0.25268	0.0977736
		COG1345	Flagellar capping protein FliD	0.0595247	0.0525622	0.012531		0	0	0.0162893	0.0170861	0.00854726	0.00832777		0.0224769	0.0504733	0.0110747		0.00303254	0	0.00885009	0.059156	0.0364254	0.0192245		0.0277075	0.0358704	0.0192548		0.0423552	0.0432797	0.0292942
		COG1352	Methylase of chemotaxis methyl-accepting proteins	0.0830084	0.0928445	0.0278532		0.00591668	0.00754667	0.0250504	0.0302496	0.018643	0.00773377		0.0480087	0.104947	0.0209806		0.0148763	0	0.00906987	0.0984071	0.0645644	0.0276279		0.0230905	0.0586788	0.0305244		0.0273117	0.0693888	0.0418317
		COG1360	Flagellar motor protein MotB	0.0439793	0.0445876	0.020593		0	0	0.0117908	0.0234524	0.0241745	0.0236757		0.0141189	0.0479288	0.0176843		0.00807534	0	0.00504465	0.0524662	0.0336753	0.0171249		0.0195757	0.039353	0.0330576		0.0166706	0.044046	0.033945
		COG1377	Flagellar biosynthesis protein FlhB	0.0646896	0.0633892	0.0285008		0	0.00833807	0.0231393	0.0300498	0.0151092	0.0207815		0.0761025	0.0843344	0.0306184		0.00923216	0.0191485	0.0644569	0.0804721	0.0592153	0.123743		0.0651809	0.0451427	0.0329839		0.049617	0.0596064	0.0371716
		COG1406	Chemotaxis protein CheX, a CheY~P-specific phosphatase	0.0669829	0.0779694	0.0148968		0	0	0.0130334	0.0170071	0.00530296	0.00238178		0.0282482	0.0603533	0.0134325		0.00473508	0	0.000571821	0.0705105	0.0441071	0.0191683		0.00987846	0.0279039	0.0132944		0.0189711	0.0300004	0.0204338
		COG1419	Flagellar biosynthesis GTPase FlhF	0.0346176	0.0342888	0.00951263		0	0	0.0158557	0.0156327	0.0071757	0.00815251		0.0270646	0.0462241	0.0156113		0.0103811	0	0.0130312	0.0471318	0.031517	0.0141565		0.0193828	0.0334811	0.0179441		0.0187215	0.0313665	0.0247111
		COG1459	Type II secretory pathway, component PulF	0.0329289	0.0351412	0.0405086		0.00591372	0.00975362	0.0434765	0.0667276	0.057896	0.0452403		0.0190922	0.0186383	0.00800658		0.00209944	0	0.0237293	0.0204086	0.0320806	0.028456		0.0510734	0.0600543	0.0789238		0.036384	0.0701644	0.0467698
		COG1516	Flagellin-specific chaperone FliS	0.0330235	0.0319761	0.00701674		0	0	0.00942449	0.0102137	0.00524684	0.00561618		0.0154715	0.040335	0.0067203		0	0	0.0043406	0.0402031	0.0278348	0.00606457		0.0219464	0.021711	0.0109466		0.0217171	0.0263011	0.0183782
		COG1536	Flagellar motor switch protein FliG	0.132078	0.116537	0.0279886		0	0.00739947	0.0305897	0.0305409	0.0100317	0.00704489		0.0568683	0.170885	0.021402		0.00399783	0	0.00588855	0.120844	0.077056	0.016345		0.0261796	0.0776232	0.0278279		0.0377655	0.0805575	0.0399437
		COG1558	Flagellar basal body rod protein FlgC	0.0366822	0.0475245	0.00767704		0	0	0.0111606	0.0117569	0.00361983	0.00518981		0.0164808	0.0310703	0.00656198		0.00402722	0	0.0147795	0.035992	0.0229608	0.126152		0.0146613	0.0210986	0.0122055		0.0148774	0.0267662	0.0154447
		COG1580	Flagellar basal body-associated protein FliL	0.0421628	0.0433541	0.00931786		0	0	0.00779973	0.00824527	0.00554738	0.0101027		0.0189483	0.0465046	0.0223484		0.0151281	0.0383004	0.0109232	0.0482966	0.0249591	0.011951		0.0086723	0.0228146	0.0144422		0.0233898	0.0174026	0.0198658
		COG1677	Flagellar hook-basal body complex protein FliE	0.0252125	0.0262109	0.00457537		0	0	0.00583846	0.00606628	0.00305654	0.00366507		0.00942726	0.0259779	0.00497481		0	0	0.00342201	0.0295298	0.0164494	0.00489758		0.0125111	0.0143476	0.00732336		0.0108913	0.0186708	0.0127749
		COG1681	Archaellin (archaeal flagellin)	3.03461e-05	4.81787e-05	0.00101603		0	0	0.0028552	0.00937934	0.00133031	0.0010547		0.0014329	0.000270298	0.00101466		0	0	0.00130003	0.000671582	0.00198866	0		0.000590009	0.00129576	0.00077143		0.000915075	0.00173151	0.00210993
		COG1684	Flagellar biosynthesis protein FliR	0.0307457	0.0333122	0.00876379		0	0	0.00884931	0.012599	0.00489933	0.00501236		0.0144321	0.0351444	0.0085117		0.00524496	0	0.0046534	0.0357148	0.0232169	0.0111408		0.0147651	0.025331	0.012562		0.0120072	0.0298199	0.0174683
		COG1699	Flagellar assembly factor FliW	0.0275161	0.0266745	0.00623397		0	0	0.00872926	0.00505729	0.00358373	0.00406252		0.0118503	0.0304777	0.00556711		0.00747465	0	0.00328622	0.0308509	0.0185429	0.0155179		0.0154699	0.017122	0.0099328		0.0136397	0.0216038	0.0139953
		COG1706	Flagellar basal body P-ring protein FlgI	0.00575971	0.00855309	0.00534918		0.00522085	0.0195857	0.00248703	0.0122167	0.0061139	0.0055048		0.0079999	0.0124268	0.00230996		0.00425588	0	0.00287268	0.0168955	0.0130213	0.0150224		0.0036968	0.0177947	0.00881035		0.00187038	0.0182565	0.0075453
		COG1749	Flagellar hook protein FlgE	0.0564112	0.0571995	0.016327		0	0	0.0145074	0.0146094	0.00898424	0.00757631		0.0351724	0.0660303	0.0140559		0.00326377	0.00413879	0.00221094	0.0816285	0.0570908	0.017041		0.0289386	0.0513577	0.021486		0.0325027	0.0451114	0.0285566
		COG1766	Flagellar biosynthesis/type III secretory pathway M-ring protein FliF/YscJ	0.0442513	0.0453693	0.0174272		0	0	0.0223893	0.0185437	0.010916	0.0129671		0.0287426	0.0715344	0.0136262		0.0150413	0.00425255	0.0151664	0.0677894	0.0397153	0.0235278		0.0221304	0.0431781	0.0236536		0.0265946	0.0460463	0.0340709
		COG1815	Flagellar basal body rod protein FlgB	0.0270224	0.0283609	0.0066807		0.00584297	0	0.00860661	0.0114824	0.0042278	0.00433127		0.0152986	0.0315315	0.00571582		0.00429383	0	0.00221094	0.0340637	0.0231902	0.011361		0.013995	0.0205327	0.0108928		0.0123726	0.0244158	0.0156165
		COG1843	Flagellar hook assembly protein FlgD	0.0630822	0.07149	0.0168254		0	0.00572773	0.0105828	0.0199314	0.011547	0.00902912		0.026326	0.0796532	0.0157393		0.00326377	0.00314235	0.00221094	0.0800526	0.0513739	0.0149499		0.013975	0.027527	0.0265911		0.0129626	0.109159	0.0356768
		COG1868	Flagellar motor switch protein FliM	0.073286	0.0725844	0.0211356		0.00442816	0	0.0239512	0.0247811	0.0111722	0.0118431		0.0347921	0.080949	0.0184659		0.0307265	0.0129043	0.0403447	0.0867271	0.0622748	0.0172854		0.0262255	0.0569128	0.0233265		0.0377992	0.0564114	0.0317047
		COG1871	Chemotaxis receptor (MCP) glutamine deamidase CheD	0.0104788	0.0107355	0.00574419		0	0	0.00703897	0.0125797	0.00335468	0.00339049		0.00520234	0.00700086	0.00228844		0.00356278	0	0.00942067	0.00550921	0.00526293	0.00296729		0.0165386	0.015203	0.00566117		0.0119762	0.0208829	0.0107521
		COG1886	Flagellar motor switch/type III secretory pathway protein FliN	0.0366417	0.0388911	0.00733168		0	0	0.00876581	0.0109263	0.00481481	0.0045928		0.0138219	0.0498157	0.00665569		0	0	0.00221094	0.048747	0.0259341	0.00364177		0.0164378	0.0237766	0.012958		0.0147472	0.0287729	0.0169781
		COG1955	Archaellum biogenesis protein FlaJ, TadC family	0.00376743	0.00239926	0.00288748		0	0.0178774	0.00396726	0.00414536	0.00231016	0.00306661		0.00811638	0.00365867	0.00153667		0.00911052	0.0145414	0.0145461	0.00325658	0.00561032	0.00880125		0.00549938	0.00166387	0.00260213		0.00408535	0.00439547	0.00293724
		COG1987	Flagellar biosynthesis protein FliQ	0.02483	0.0260862	0.00649244		0	0	0.00551468	0.0073184	0.0034755	0.00378724		0.0131509	0.02649	0.00586803		0	0	0.00316487	0.0297822	0.0166925	0.00399565		0.0139256	0.0170867	0.00847947		0.0117769	0.0223928	0.0126231
		COG1989	Prepilin signal peptidase PulO (type II secretory pathway) or related peptidase	0.0118236	0.00951697	0.0076764		0	0	0.0079143	0.0113841	0.0113562	0.0131294		0.0036946	0.00681773	0.0123526		0	0	0.00750288	0.0116191	0.0112176	0.0168988		0.0201345	0.0104521	0.0206752		0.0175584	0.0183061	0.0105526
		COG2063	Flagellar basal body L-ring protein FlgH	0.00638622	0.00668174	0.00507352		0	0	0.00353901	0.0131657	0.00418289	0.00349659		0.0032008	0.00763254	0.00390889		0.00363073	0	0.00453491	0.0104408	0.00959439	0.00791788		0.00265308	0.0106117	0.00580708		0.00682148	0.0102091	0.00637952
		COG2165	Type II secretory pathway, pseudopilin PulG	0.0472706	0.0636225	0.0427495		0.00579217	0	0.0152213	0.0626475	0.0449869	0.0371132		0.011888	0.0493081	0.00725233		0	0	0.0113332	0.0377746	0.0406079	0.0238148		0.056796	0.073009	0.0478869		0.022913	0.166099	0.0814575
		COG2201	Chemotaxis response regulator CheB, contains REC and protein-glutamate methylesterase domains	0.0797178	0.0889028	0.0240617		0.00523813	0	0.0265225	0.0299954	0.0140013	0.00744156		0.0399587	0.0737801	0.0149019		0.00715784	0.00426916	0.00458162	0.0801254	0.0551746	0.0216245		0.0363125	0.0667738	0.0278404		0.0240627	0.0633554	0.0387404
		COG2804	Type II secretory pathway ATPase GspE/PulE or T4P pilus assembly pathway ATPase PilB	0.0305988	0.0394357	0.0472996		0.419314	0.168557	0.0362403	0.0948616	0.0708666	0.0614631		0.026457	0.0299314	0.0179715		0.099448	0.0960233	0.042789	0.0295478	0.0347675	0.071878		0.0588307	0.0684394	0.0882872		0.0273836	0.0870588	0.0437983
		COG2805	Tfp pilus assembly protein PilT, pilus retraction ATPase	0.0310928	0.0386065	0.0261269		0.00756017	0	0.0284113	0.0444909	0.0251224	0.0246266		0.0163887	0.022395	0.0153925		0.0245224	0	0.0158357	0.0273946	0.0343751	0.0332905		0.0471647	0.0462244	0.0449054		0.0190113	0.0504906	0.0358664
		COG2874	Archaellum biogenesis protein FlaH, an ATPase	0.00150836	0.00165953	0.0013436		0	0	0.00194024	0.00227328	0.00145581	0.00344315		0.00451316	0.00115633	0.00604273		0	0.00458869	0.00667258	9.46826e-05	0.00188224	0.0048645		0.00384344	0.00095081	0.00124537		0.00540667	0.00134738	0.00184648
		COG2882	Flagellar biosynthesis chaperone FliJ	0.0221168	0.0247283	0.00299301		0	0	0.00282642	0.00342439	0.0017104	0.00297001		0.00905484	0.0235212	0.00309096		0	0	0.00362731	0.029034	0.013195	0.00314081		0.0117084	0.00979406	0.00473166		0.0116319	0.0115249	0.00688006
		COG3063	Tfp pilus assembly protein PilF	0.30566	0.307964	0.168914		0.0236367	0.00274427	0.0889921	0.21188	0.149981	0.137734		0.15563	0.460238	0.154657		0.0245536	0	0.0422137	0.291425	0.203119	0.080576		0.0429347	0.137859	0.147926		0.0940387	0.153846	0.217189
		COG3143	Chemotaxis regulator CheZ, phosphatase of CheY~P	0.000255448	0.000739829	0.000680382		0	0	0.000592535	0.00260452	0.00221595	0.00206563		0.00218948	0.000627204	0.00052413		0	0	0.000203694	0.000587342	0.00040558	0		0.00195055	0.0041134	0.00199907		0.0435994	0.00240786	0.00168006
		COG3144	Flagellar hook-length control protein FliK	0.0230702	0.0248443	0.00480558		0.00603788	0	0.00583431	0.00760534	0.00290708	0.00366434		0.0125895	0.0239848	0.00342342		0	0	0.00564688	0.0270121	0.0158762	0.00469503		0.0145914	0.0157895	0.00750519		0.0203656	0.0146806	0.0107662
		COG3166	Tfp pilus assembly protein PilN	0.00396346	0.00400977	0.00509524		0	0	0.00399826	0.00930636	0.0138499	0.00681341		0.00202746	0.00485891	0.00173038		0.00335114	0	0.00125852	0.0104016	0.00618563	0.0113577		0.00746342	0.00393257	0.0148899		0.00165844	0.00443924	0.00372843
		COG3167	Tfp pilus assembly protein PilO	0.00379926	0.00420207	0.00530651		0	0	0.00164681	0.00720001	0.0094104	0.00716508		0.00399788	0.00653305	0.00226207		0	0.0064871	0.00462733	0.00787251	0.00566136	0.00479523		0.00205902	0.00395085	0.0134606		0.000949028	0.00495072	0.00506901
		COG3168	Tfp pilus assembly protein PilP	0.00393315	0.00248172	0.00367939		0	0	0.00219835	0.00597621	0.00782467	0.00387304		0.00222786	0.000542986	0.00206198		0	0	0.00275515	0.000563137	0.000633374	0.00477272		0.00389485	0.00237236	0.0110071		0.00257084	0.00214256	0.003028
		COG3170	Tfp pilus assembly protein FimV	0.0139667	0.0120905	0.0089983		0	0	0.00481772	0.0112122	0.0145913	0.00891246		0.0042233	0.00913658	0.0033903		0.00629517	0	0.00822043	0.0153356	0.00670374	0.0227505		0.00274918	0.00380069	0.0195411		0.0124813	0.0102464	0.00723604
		COG3188	Outer membrane usher protein FimD/PapC	0.00878717	0.0116887	0.00842816		0.0340366	0.00666531	0.00454404	0.00579564	0.022252	0.0221788		0.018289	0.015722	0.0176556		0.0144229	0.00448176	0.0229068	0.0123159	0.00945151	0.00666462		0.00686947	0.00854917	0.0121745		0.0281095	0.00816952	0.0148121
		COG3190	Flagellar biogenesis protein FliO	0.0235574	0.0241425	0.00374628		0	0	0.00457366	0.00511343	0.0055081	0.00395364		0.00925188	0.0232666	0.00285851		0	0	0.00221094	0.025875	0.0134884	0.00545511		0.0135456	0.0115668	0.0078055		0.0124464	0.0146707	0.00908707
		COG3215	Tfp pilus assembly protein PilZ	9.7272e-05	0.000207941	0.0020329		0	0	0.000980103	0.00333496	0.00645011	0.00276651		0.000728665	0.000202425	0.000512838		0	0	0.000772878	0.000175736	0.00014402	0.00303485		0.000309624	0.000294525	0.00773917		0.00413595	0.00320637	0.00181149
		COG3225	ABC-type uncharacterized transport system involved in gliding motility, auxiliary component	0.0327521	0.0352971	0.0167879		0.00910088	0	0.00995453	0.0149401	0.0142305	0.0107932		0.0228494	0.0390004	0.0258483		0.0459103	0	0.00804489	0.0390923	0.0340158	0.00899594		0.01383	0.0236701	0.0145008		0.0176592	0.0216466	0.0242646
		COG3334	Flagellar motility protein MotE, a chaperone for MotC folding	0.0141329	0.0163774	0.00118715		0	0	0.00153892	0.00149353	0.00101698	0.00270221		0.00421982	0.0147442	0.00297768		0	0	0	0.0194961	0.00852327	0.00640483		0.000546199	0.0052454	0.00302105		0.00903674	0.00879037	0.0059379
		COG3351	Archaellum component FlaD/FlaE	0.000467436	0.000260831	0		0.00407423	0.00881963	0.00134654	0.000135623	0.000125835	0.000450628		0.000587488	0.000550332	0.000543458		0	0	0.00258355	0.000337096	0.000147813	0.00133549		0.00471621	0.000206586	0.000285686		0.000779315	0.000219344	0.000892358
		COG3352	Archaellum component FlaC	6.64881e-05	0.000114663	0.000771394		0	0	0.000364045	0.00062227	0.000306501	0.000375292		0.00116696	0.00177872	0.000450945		0	0	0	0.000144133	0.00011363	0		0	0.00111147	0.000374132		0.000855045	0.000277573	0.000220944
		COG3353	Archaellum component FlaF, FlaF/FlaG flagellin family	0.000700024	0.00133941	0.000938684		0	0	0.000843048	0.00177258	0.000302639	0.000401184		0.00116801	0.000124567	0.000441459		0	0	0.00202532	6.02964e-05	0.000362186	0.00102104		0.000436343	0	0.000316201		0.000952238	0.000391478	0.000257454
		COG3354	Archaellum component FlaG, FlaF/FlaG flagellin family	0.000163046	9.53448e-05	0.000624868		0	0.0103143	0.000302022	0.000934112	0.00054996	0.00192884		0.0246073	4.14039e-05	0.0120614		0.00550928	0.00585776	0.000527089	0	0.000236919	0		0.00230741	0.000744905	0.00432751		0.0121356	0.00143646	0.00171936
		COG3418	Flagellar biosynthesis/type III secretory pathway chaperone	0.000144738	0.000265228	0.000453254		0	0	0.000832778	0.00183708	0.000765854	0.000412782		0.000698307	0	0.000196466		0.00329216	0	0.00571584	2.18907e-05	0.000389754	0		0.000288985	0.00101033	0.00190722		0	0.000901422	0.00125088
		COG3419	Tfp pilus assembly protein, tip-associated adhesin PilY1	0.000750143	0.00147079	0.0131598		0	0.00639733	0.00427986	0.0148162	0.042855	0.0215627		0.0102963	0.00180004	0.00152463		0.00300179	0.0022214	0.00919104	0.00200616	0.00252793	0.0165324		0.00137234	0.00480178	0.0286157		0.00569416	0.00831151	0.00638141
		COG3430	Archaeal flagellin (archaellin), FlaG/FlaF family	0.000274899	0.00047151	0.000294937		0	0	0.000558454	0.00216515	0.000239165	2.66466e-05		0.000719142	5.90585e-05	0.00040505		0	0	0.00358712	0	0.000634049	0		0	0.000608516	4.6483e-05		0	0.000469826	0.000231233
		COG3539	Pilin (type 1 fimbria component protein)	0.000960775	0.000355654	0.000151608		0	0	7.35932e-05	0.000353286	0.0167881	0.0103446		0.000999841	0.000155278	0		0	0	0.0012384	0	0.000161424	0		0.0013493	0.000105883	5.5552e-05		0	9.30361e-05	0.000139002
		COG3951	Rod binding protein domain	0.0210274	0.0246448	0.0040575		0	0	0.00604514	0.00457037	0.00288108	0.00281125		0.0100602	0.0252524	0.00436216		0	0	0.00307785	0.030018	0.0161964	0.000972841		0.00812726	0.00914827	0.00631987		0.0123614	0.00969959	0.00713654
		COG4726	Tfp pilus assembly protein PilX	0.00676464	0.00345148	0.00503692		0	0	0.00353702	0.0104497	0.0223332	0.0104816		0.00364802	0.00347729	0.000778584		0.00201932	0	0.00124519	0.00637191	0.00630968	0.0113368		0.00263674	0.00378985	0.0156109		0.00252365	0.00605034	0.0025637
		COG4786	Flagellar basal body rod protein FlgG	0.0783983	0.0859742	0.0265681		0	0	0.0295416	0.033057	0.0132215	0.0113193		0.040868	0.0825796	0.0194976		0.0332387	0.0192498	0.0173467	0.101281	0.0684235	0.040548		0.0515691	0.0719787	0.0341472		0.0326025	0.0779557	0.0472418
		COG4787	Flagellar basal body rod protein FlgF	0.000786771	0.000972573	0.00111086		0	0	0.00219004	0.00281036	0.00193697	0.00109237		0.00332414	0.00231581	0.00122774		0.00329359	0	0.000803253	8.19768e-05	0.00114193	0		0.00636275	0.00134028	0.00253894		0.00248191	0.00291204	0.00142499
		COG4966	Tfp pilus assembly protein PilW	0.00619004	0.00694826	0.00550652		0	0	0.00474812	0.0131292	0.0182123	0.0108283		0.00402709	0.00308025	0.000569281		0	0.00753703	0.00204866	0.00437896	0.00293836	0.0182221		0.0123364	0.00487815	0.0179035		0.00640289	0.00824034	0.0029729
		COG4967	Tfp pilus assembly protein PilV	0.00484519	0.00517234	0.00747699		0	0	0.0041494	0.0175347	0.0216157	0.00976504		0.00222862	0.00503103	0.0011138		0	0	0.00170228	0.0061834	0.00584797	0.00768349		0.0018964	0.0061317	0.017557		0.00534562	0.00646269	0.00719614
		COG4968	Tfp pilus assembly protein PilE	0.00833316	0.0126122	0.0160885		0.0117019	0	0.00569367	0.0236154	0.0284495	0.0228904		0.00577331	0.00487515	0.00327087		0.00658188	0.00459994	0.00821541	0.0115019	0.0105283	0.0168914		0.00698055	0.0066095	0.0290455		0.00166177	0.013909	0.00943829
		COG4969	Tfp pilus assembly protein, major pilin PilA	0.000247337	0.00021044	0.0026651		0	0	0.00223378	0.00883209	0.0137686	0.00446924		0	0.000566434	0.000810929		0.00349815	0	0	8.83458e-05	0.000115313	0.00858586		0.00864884	0.00100912	0.00999846		0	0.00482232	0.00159975
		COG4970	Tfp pilus assembly protein FimT	0.00741727	0.00705255	0.00848187		0	0	0.00702473	0.0218253	0.0268208	0.014274		0.00573156	0.0028943	0.000972866		0.00295611	0	0.00872466	0.00435794	0.00547053	0.00328855		0.00773436	0.00908639	0.0212525		0.00383371	0.0119937	0.00839695
		COG4972	Tfp pilus assembly protein, ATPase PilM	0.0129764	0.0147194	0.0111113		0	0.00544957	0.00702682	0.0180558	0.0143948	0.0131055		0.00945348	0.0101573	0.00488865		0.00788005	0	0.00711106	0.0121705	0.0131448	0.0139375		0.0110074	0.013094	0.0251086		0.00341896	0.016492	0.01105
		COG5008	Tfp pilus assembly protein, ATPase PilU	0.00476196	0.00563108	0.00799853		0.0975602	0.055588	0.0068389	0.0155342	0.0178568	0.0143344		0.0190443	0.00239816	0.0082149		0.0100344	0.0380067	0.0188709	0.000373397	0.00469988	0.0126689		0.00710664	0.00299396	0.0276425		0.0243043	0.00607535	0.00552724
		COG5442	Flagellar biosynthesis regulator FlaF	0	3.99815e-05	0		0	0.00474645	0.00011148	9.76789e-05	7.06803e-05	0.000280174		0.00113598	9.83853e-05	0.000233298		0	0	0	0	0	0.000956645		0.000683667	3.95604e-05	0.000154386		0.000732623	0.000118733	0.000173801
		COG5443	Flagellar biosynthesis regulator FlbT	0.00158523	0.00140886	0.000315912		0	0	0.000434047	0.00057245	0.00029193	0.00131663		0.00258427	7.82951e-05	0.000864495		0	0.00520558	0.00375182	0.000153588	0.000201842	0		0.000731013	0.000429535	0.000641296		0.00233609	0.00025022	0.000150294
		COG5581	c-di-GMP-binding flagellar brake protein YcgR, contains PilZNR and PilZ domains	0.0317813	0.0323838	0.00346374		0.00488029	0	0.00471773	0.00551216	0.00316393	0.00476617		0.00947676	0.0263385	0.00442681		0	0	0.00298926	0.0348268	0.0220162	0.00150839		0.0219244	0.015349	0.0100949		0.0126673	0.0139856	0.00832609
		COG5653	Acetyltransferase involved in cellulose biosynthesis, CelD/BcsL family	0.00155243	0.0012069	0.00162658		0	0	0.00461362	0.00337061	0.00292097	0.0051752		0.00419865	0.00062648	0.00273968		0	0.00795903	0.00650998	0.000233431	0.00134687	0.00128495		0.00276262	0.00373572	0.00628406		0.00563931	0.00269898	0.0036649
	N - Cell motility			4.01562	4.03486	1.50214		0.792134	0.424785	1.41677	2.00605	1.38581	1.17568		2.35247	4.38586	1.34084		0.690985	0.426278	1.07827	4.59414	3.07239	1.75465		2.02552	2.97618	1.92257		2.2648	3.24239	2.11798
		COG0068	Hydrogenase maturation factor HypF (carbamoyltransferase)	0.0137687	0.0100135	0.0414529		0.0184522	0.0210156	0.025367	0.0369453	0.0498382	0.0715008		0.0440901	0.00592512	0.0784915		0.0204155	0.0295911	0.0450203	0.00489695	0.027688	0.0522391		0.0194566	0.0286767	0.0610425		0.0989233	0.0153877	0.0411615
		COG0071	Molecular chaperone IbpA, HSP20 family	0.0355475	0.0443331	0.0223503		0.00705866	0	0.0228108	0.0385637	0.0344205	0.029516		0.0280626	0.0524252	0.0308799		0.0109239	0.00159598	0.00849352	0.0550724	0.0426398	0.0258051		0.00985783	0.0182742	0.0218655		0.0119115	0.0170173	0.0227085
		COG0170	Dolichol kinase	0.0217196	0.0248647	0.00313044		0.0125457	0	0.00373192	0.00509187	0.00241764	0.00246305		0.00432969	0.0267151	0.00471412		0.00843337	0	0.00213258	0.0235814	0.0117065	0.00476376		0.00236477	0.00698747	0.00485599		0.00479546	0.00557183	0.00668728
		COG0225	Peptide methionine sulfoxide reductase MsrA	0.00311811	0.00229604	0.0111731		0.0207901	0	0.0166663	0.01071	0.0101264	0.0218386		0.0238912	0.00767037	0.0180881		0.0281364	0.0494427	0.0255061	0.00591356	0.00613097	0.0218096		0.022916	0.00659915	0.0118185		0.0225046	0.0149438	0.0221102
		COG0229	Peptide methionine sulfoxide reductase MsrB	0.000424231	0.000472717	0.00474407		0.00707875	0	0.00223512	0.00486969	0.00416536	0.0134678		0.00728634	0.00547958	0.00617263		0.0156967	0.00411089	0.0153072	0.00147221	0.00205027	0.0107479		0.00775352	0.00104034	0.00552693		0.00828901	0.00859412	0.0131613
		COG0234	Co-chaperonin GroES (HSP10)	0.0331171	0.0347344	0.034138		0.00420168	0.00585302	0.0458335	0.0455497	0.0470018	0.0340155		0.0150262	0.0305246	0.0479833		0.00702337	0.0413231	0.014256	0.0351367	0.0323878	0.0375687		0.0340324	0.037135	0.0339153		0.0169831	0.0361125	0.0337727
		COG0265	Periplasmic serine protease, S1-C subfamily, contain C-terminal PDZ domain	0.135706	0.143209	0.102709		0.00814184	0	0.106881	0.100957	0.102048	0.0899802		0.068121	0.16095	0.0715509		0.0127143	0	0.0322137	0.153518	0.123904	0.0775904		0.0791808	0.157299	0.121201		0.0601809	0.156932	0.140585
		COG0278	Glutaredoxin-related protein	0.000565956	0.000978582	0.00253514		0.00802635	0.00481058	0.00225251	0.00373611	0.00724477	0.0032278		0.00647958	6.198e-05	0.00218448		0.00780373	0	0.00757429	0.000142865	0.00188349	0.00796218		0.00200864	0.000822136	0.00571662		0.00878197	0.0005349	0.000597232
		COG0298	Hydrogenase maturation factor	0.00049995	0.000992456	0.00847514		0	0	0.00546444	0.0117122	0.0228657	0.024112		0	0.000179247	0.0325524		0	0	0	0.000198484	0.00672425	0.0367283		0.000675437	0.00656828	0.0179466		0.000950202	0.00465474	0.00792482
		COG0309	Hydrogenase maturation factor	0.00251706	0.0034247	0.0306427		0.0071915	0.00459729	0.0197068	0.0218628	0.0278124	0.0404456		0.0221157	0.00110443	0.0480847		0	0	0.00628167	0.000900678	0.0137996	0.0301653		0.00204986	0.017022	0.0356978		0.00336026	0.0111608	0.0211687
		COG0316	Fe-S cluster assembly iron-binding protein IscA	0.00156489	0.00277111	0.012367		0	0	0.00451356	0.014874	0.0162903	0.0119073		0.00262875	0.00191376	0.016114		0.0165227	0	0.00365705	0.000214061	0.00371396	0.0157201		0.00607088	0.00558228	0.0194319		0.00801283	0.011556	0.00862869
		COG0326	Molecular chaperone, HSP90 family	0.0828189	0.0846245	0.0879571		0.028003	0.0361402	0.0914863	0.0674901	0.0878845	0.0659466		0.0881314	0.10096	0.119256		0.0822068	0.125542	0.0579452	0.096878	0.0935575	0.0656154		0.115894	0.087228	0.098486		0.0531908	0.0836349	0.0762495
		COG0330	Regulator of protease activity HflC, stomatin/prohibitin superfamily	0.150055	0.145122	0.0784739		0.00440791	0	0.0783374	0.0862857	0.0773594	0.0613585		0.0709071	0.154293	0.0603717		0.0118844	0.00869095	0.0239487	0.161411	0.127513	0.0744244		0.0423627	0.101614	0.0973716		0.0453876	0.106862	0.086329
		COG0354	Folate-binding Fe-S cluster repair protein YgfZ, possible role in tRNA modification	0.000972695	0.0012339	0.00266891		0.00475936	0.00500742	0.00344518	0.00877277	0.00961555	0.00717063		0.00739087	8.05875e-05	0.013495		0.00864774	0.00230994	0.00442955	0.00105433	0.00242789	0.0152426		0.00531516	0.00145106	0.0112816		0.00763668	0.00275516	0.00252418
		COG0378	Ni2+-binding GTPase involved in regulation of expression and maturation of urease and hydrogenase	0.00769778	0.00807778	0.0170106		0	0.010692	0.00938649	0.0141518	0.0209924	0.0309283		0.00905167	0.00679568	0.0362104		0.0173357	0.0205501	0.0161975	0.00939707	0.0152525	0.0265844		0.00452626	0.0102182	0.0235609		0.00620747	0.00888504	0.0118437
		COG0396	Fe-S cluster assembly ATPase SufC	0.00746964	0.00522742	0.0251428		0	0.0259305	0.022179	0.0212319	0.0283861	0.0311237		0.0179964	0.00909835	0.033927		0.00308394	0	0.0156404	0.00910567	0.0166202	0.0296095		0.0272469	0.0166349	0.0201635		0.0161455	0.00807526	0.0180278
		COG0409	Hydrogenase maturation factor	0.00570704	0.00736792	0.0213275		0	0.00360863	0.0177721	0.0213459	0.028746	0.0449206		0.0116383	0.000784625	0.0424857		0.00591731	0.00311581	0.00864806	0.00147834	0.0123584	0.04088		0.00620605	0.0131974	0.033918		0.0173857	0.00865558	0.015476
		COG0425	TusA-related sulfurtransferase	0.0126029	0.00687642	0.00938544		0	0	0.00899743	0.0121708	0.0119306	0.0183755		0.0056482	0.0128578	0.0229321		0	0.00495586	0.00654372	0.013474	0.0126517	0.00961772		0.00436526	0.00975594	0.0214795		0.00287023	0.0100791	0.00995158
		COG0443	Molecular chaperone DnaK (HSP70)	0.130418	0.126707	0.165046		0.0950715	0.0405888	0.201838	0.166855	0.14061	0.128102		0.110804	0.125255	0.107799		0.118589	0.0958363	0.109062	0.1263	0.144183	0.104943		0.191379	0.150842	0.160425		0.180344	0.144968	0.13244
		COG0459	Chaperonin GroEL (HSP60 family)	0.070442	0.07939	0.149019		0.0758912	0.0375074	0.145263	0.151207	0.118626	0.106784		0.101226	0.074783	0.142251		0.110833	0.0664132	0.0848074	0.0805097	0.119702	0.127086		0.0958806	0.122007	0.118512		0.0995222	0.107241	0.09886
		COG0465	ATP-dependent Zn proteases	0.103808	0.102728	0.0844954		0.0224248	0.0591769	0.135214	0.0823621	0.0843212	0.0811294		0.0828147	0.127003	0.0816344		0.0584001	0.0411471	0.0663161	0.127677	0.118078	0.0775875		0.114638	0.133846	0.0920134		0.050047	0.10261	0.0831236
		COG0466	ATP-dependent Lon protease, bacterial type	0.119735	0.135936	0.120244		0.0457071	0.0700026	0.114349	0.0930202	0.111878	0.101527		0.166001	0.166612	0.0956146		0.134813	1.35	0.216331	0.166312	0.176271	0.633901		0.0844172	0.135457	0.133387		0.0614873	0.121864	0.105523
		COG0484	DnaJ-class molecular chaperone with C-terminal Zn finger domain	0.144245	0.160772	0.11827		0.0579211	0.0165597	0.131302	0.130066	0.104815	0.118795		0.136783	0.162388	0.133865		0.105973	0.112704	0.103056	0.147348	0.11999	0.117637		0.0908233	0.131351	0.125136		0.113533	0.121629	0.120156
		COG0492	Thioredoxin reductase	0.0705987	0.0594172	0.061743		0.00487315	0.00459353	0.0928802	0.0498907	0.0567106	0.0577508		0.0363506	0.063212	0.0611278		0.00664157	0.0336873	0.0237483	0.0595805	0.0575325	0.054047		0.0557944	0.0637453	0.0715704		0.04471	0.053737	0.0619153
		COG0501	Zn-dependent protease with chaperone function	0.0208216	0.0193204	0.0649442		0	0	0.0498461	0.0574118	0.0704045	0.0466019		0.00849384	0.0154003	0.0408547		0.00214762	0	0.00384512	0.0194885	0.0302394	0.01801		0.0126712	0.0348888	0.0765061		0.00813614	0.0567184	0.0477251
		COG0526	Thiol-disulfide isomerase or thioredoxin	0.0296504	0.0266145	0.0525829		0	0	0.0272667	0.0585548	0.0584108	0.063769		0.00715737	0.0158261	0.0373943		0	0	0.00574234	0.0229181	0.0290275	0.0229794		0.0263749	0.0319063	0.0488198		0.0075901	0.0449814	0.0507702
		COG0542	ATP-dependent Clp protease ATP-binding subunit ClpA	0.200726	0.203554	0.222905		0.0117762	0.0158195	0.254837	0.210673	0.251418	0.192967		0.145723	0.244096	0.270584		0.0613867	0.0348534	0.0736485	0.274886	0.278097	0.183537		0.137918	0.268346	0.271053		0.0836547	0.23498	0.210098
		COG0544	FKBP-type peptidyl-prolyl cis-trans isomerase (trigger factor)	0.0485245	0.0485642	0.0515845		0	0	0.0653436	0.0490848	0.0573778	0.0405392		0.0241674	0.0421797	0.0475401		0.0298384	0.0383004	0.0418175	0.0524258	0.0618279	0.0330125		0.0693558	0.0553133	0.0578662		0.0258999	0.0539568	0.0539413
		COG0545	FKBP-type peptidyl-prolyl cis-trans isomerase	0.0687036	0.0735816	0.0479145		0.0102588	0.00588991	0.0399715	0.0390098	0.0469541	0.045974		0.0395734	0.097905	0.0736227		0.0148643	0.00398701	0.0205478	0.0981091	0.0778796	0.0566769		0.0089243	0.0315911	0.0360202		0.0130639	0.0313246	0.0446085
		COG0576	Molecular chaperone GrpE (heat shock protein)	0.0470977	0.0449254	0.0461793		0	0	0.0408174	0.0441394	0.0385654	0.0354847		0.024364	0.0465131	0.0372188		0.00619766	0.0398703	0.0283701	0.050412	0.0472156	0.0269983		0.0427693	0.0412205	0.0381916		0.0325721	0.0396257	0.0443636
		COG0606	Predicted ATPase with chaperone activity	0.0553549	0.0556243	0.0553676		0.00346597	0.00592249	0.0814308	0.0578904	0.0676181	0.0560046		0.0377234	0.0613889	0.0587337		0.0278636	0.0583213	0.0261689	0.0713387	0.0691412	0.057303		0.0472685	0.0805013	0.0643407		0.0326281	0.0659955	0.0575746
		COG0616	Periplasmic serine protease, ClpP class	0.0377306	0.0401964	0.0449926		0	0	0.0350668	0.040118	0.054415	0.0434176		0.0248297	0.0597071	0.0424413		0.00638072	0	0.00811213	0.0807658	0.0579028	0.0438607		0.00292117	0.0383293	0.0385958		0.0114475	0.0374912	0.0425248
		COG0625	Glutathione S-transferase	0.00085487	0.000982695	0.014727		0.0276412	0.0481568	0.00527079	0.0142009	0.0366808	0.0220296		0.0194759	0.000125208	0.00774017		0.029066	0.0123719	0.0255483	0	0.00570249	0.0335536		0.00790784	0.000867663	0.0640826		0.023155	0.0051509	0.00407736
		COG0638	20S proteasome, alpha and beta subunits	0.00287336	0.00478165	0.0305195		0.0475682	0.00473452	0.00914505	0.0291828	0.0111597	0.00957171		0.0235057	0.000426849	0.0299128		0.0437223	0.0265604	0.0456037	0.000630494	0.0125093	0.0191413		0.0143504	0.0029999	0.0130613		0.0304136	0.00385698	0.0162096
		COG0641	Sulfatase maturation enzyme AslB, radical SAM superfamily	0.0604822	0.0454205	0.0998684		0.00467764	0.0205305	0.0863383	0.0817159	0.0818076	0.0883604		0.0222171	0.0405772	0.0684109		0.0265291	0	0.0166553	0.0314558	0.0533482	0.027957		0.0642658	0.0675893	0.0567324		0.068921	0.0750858	0.107663
		COG0652	Peptidyl-prolyl cis-trans isomerase (rotamase) - cyclophilin family	0.0416808	0.0399076	0.0513191		0.0412006	0.0428042	0.0531975	0.0524407	0.0482836	0.0403292		0.0384691	0.0379963	0.0567855		0.0701043	0.0557866	0.0628849	0.0425084	0.0484008	0.0661279		0.0700078	0.0533963	0.0613067		0.0498229	0.0479916	0.0469047
		COG0678	Peroxiredoxin	0.000273906	0.000422359	0.00352289		0.0121571	0	0.00186641	0.00161182	0.00321994	0.00331537		0.0120666	0.000219341	0.00284655		0.00602473	0	0.00581885	0.000475246	0.00154459	0.0057367		0.00320592	0.000478576	0.00239707		0.00635302	0.00158434	0.00164523
		COG0691	tmRNA-binding protein	0.0340089	0.0357748	0.0300544		0	0.00722982	0.0366525	0.0306878	0.0351794	0.0333672		0.0182659	0.0313083	0.0356313		0.0195812	0.0442933	0.01619	0.038149	0.0358238	0.0290147		0.0363631	0.0331209	0.0346469		0.0177921	0.0314311	0.0295592
		COG0694	Fe-S cluster biogenesis protein NfuA, 4Fe-4S-binding domain	0.0196166	0.0237586	0.0164103		0	0	0.00706127	0.0135535	0.00851246	0.00736992		0.0149588	0.0283663	0.0154258		0.00218433	0	0.00576395	0.0338558	0.0191643	0.00636599		0.00756705	0.0157098	0.0124278		0.00856457	0.0127669	0.0152978
		COG0695	Glutaredoxin	0.00215962	0.00144643	0.00791884		0.00562242	0	0.00946235	0.0126092	0.01888	0.0127542		0.00902873	0.00377502	0.0147905		0.00473897	0.0102835	0.0151918	0.00140138	0.00288099	0.0200407		0.00641866	0.00889734	0.0180879		0.00309714	0.00958847	0.00827338
		COG0705	Membrane associated serine protease, rhomboid family	0.0502856	0.0565181	0.0454925		0	0.00561206	0.0305292	0.0386164	0.0457256	0.0361637		0.0233267	0.055555	0.0666388		0	0.00410115	0.0251222	0.0628561	0.0471405	0.0188235		0.0285648	0.0350693	0.0332747		0.0289981	0.0339688	0.0466026
		COG0719	Fe-S cluster assembly scaffold protein SufB	0.01325	0.008948	0.0527558		0	0.00501251	0.0497513	0.0440503	0.0599355	0.0617881		0.0157726	0.0173001	0.076622		0	0	0.0296973	0.0281251	0.0470212	0.0604022		0.0519995	0.0363251	0.0439233		0.023414	0.0190981	0.0404561
		COG0740	ATP-dependent protease ClpP, protease subunit	0.0721854	0.0710726	0.0592173		0.0219953	0.0130244	0.0709562	0.0594789	0.0678077	0.0589498		0.0418336	0.0803228	0.0732883		0.0386496	0.0908067	0.0437271	0.0779031	0.0752885	0.0486027		0.0736637	0.0717888	0.0492256		0.0265603	0.0615753	0.0511272
		COG0750	Membrane-associated protease RseP, regulator of RpoE activity	0.0488016	0.0521302	0.0487736		0	0	0.0474485	0.0454965	0.0444929	0.0388964		0.0264528	0.0563498	0.0424145		0.0118298	0.0440191	0.0167575	0.0594543	0.0556134	0.0280068		0.0453516	0.0573368	0.0478036		0.0214509	0.0559905	0.047715
		COG0755	ABC-type transport system involved in cytochrome c biogenesis, permease component	0.00169368	0.00222372	0.0128337		0	0.00594943	0.0110438	0.0160694	0.0186352	0.0253159		0.000910019	0.00126551	0.0151343		0.00590615	0	0	0.00147251	0.00617331	0.0132223		0.00436998	0.0132649	0.0192163		0	0.0107849	0.0132675
		COG0760	Parvulin-like peptidyl-prolyl isomerase	0.0335579	0.0377448	0.0436154		0	0	0.0179211	0.0441198	0.0516193	0.0397474		0.015261	0.0422278	0.0268269		0.00401112	0	0.0128205	0.0502298	0.0394296	0.0291266		0.0250891	0.0345845	0.0540793		0.0102821	0.0302808	0.0446723
		COG0793	C-terminal processing protease CtpA/Prc, contains a PDZ domain	0.15794	0.12617	0.159994		0.055803	0.0362689	0.154397	0.130951	0.16088	0.165432		0.0656795	0.0911235	0.109337		0.0296643	0.0495057	0.0737903	0.103804	0.123957	0.0585147		0.108316	0.128605	0.119904		0.164337	0.127012	0.14629
		COG0822	NifU homolog involved in Fe-S cluster formation	0.0326894	0.0324541	0.0327194		0.00706032	0	0.0324867	0.0317147	0.0270087	0.0223451		0.0184431	0.036261	0.0243391		0.011251	0.0360572	0.0145727	0.0387583	0.038919	0.0153287		0.0369993	0.0404009	0.0267802		0.0186293	0.0374224	0.0366782
		COG0826	Collagenase-like protease, PrtC family	0.0814047	0.0815592	0.0708116		0.086716	0.069862	0.0856205	0.0563829	0.0800545	0.078796		0.0787495	0.050717	0.0561356		0.0424599	0.0824834	0.031246	0.0557103	0.0612683	0.029642		0.0866055	0.0677915	0.0744575		0.0379508	0.0569827	0.0547851
		COG0829	Urease accessory protein UreH	0.00175573	0.0028234	0.000483449		0.00452951	0	0.00409602	0.001675	0.000727162	0.00310732		0.0112912	0.00641953	0.00582155		0.0061449	0.00621248	0.00200506	0.00618433	0.00531827	0.00271524		0.00253854	0.00108733	0.00183096		0.0109414	0.000751857	0.000933535
		COG0830	Urease accessory protein UreF	0.00117111	0.00104885	0.00053886		0	0	0.00100903	0.000221467	0.000502422	0.000353997		0.0066511	0.00690883	0.00333848		0.00574199	0.00492618	0.00209467	0.00869095	0.00297618	0.00713704		0.00194049	0.00028389	0.00168856		0.00285791	0.000576797	0.000216386
		COG0846	NAD-dependent protein deacetylase, SIR2 family	0.0413383	0.0527565	0.0445811		0.0204018	0.0514697	0.0414459	0.0464806	0.0416867	0.0347832		0.0447176	0.0528623	0.0476135		0.0413625	0.022057	0.0319203	0.0547786	0.0471478	0.0441724		0.0275251	0.0454432	0.0437354		0.0449534	0.0424725	0.0432342
		COG1025	Secreted/periplasmic Zn-dependent peptidases, insulinase-like	0.00431589	0.0032883	0.00859143		0.0440058	0.028401	0.00728286	0.00963622	0.00852733	0.0125316		0.050697	0.00457853	0.0184688		0.0357853	0.0139221	0.0314718	0.00277109	0.00777019	0.0203523		0.0200507	0.0095923	0.00686411		0.0409834	0.00393066	0.00650794
		COG1026	Zn-dependent peptidase, M16 (insulinase) family	0.0684172	0.072596	0.0262415		0.0306265	0.0345366	0.0415724	0.0291533	0.0181329	0.0244011		0.0788173	0.0899452	0.0337038		0.0486447	0.0118562	0.0433145	0.0815565	0.0769815	0.0280713		0.0309949	0.052343	0.027449		0.0374757	0.0590339	0.0277279
		COG1030	Membrane-bound serine protease (ClpP class)	0.0293272	0.0237508	0.0377805		0	0	0.0436848	0.031322	0.0354706	0.0438294		0.0258933	0.0433305	0.0261624		0.0500334	0	0.0364105	0.0388538	0.0389442	0.0178849		0.0221856	0.0343647	0.0291921		0.0222921	0.0354262	0.0439579
		COG1047	FKBP-type peptidyl-prolyl cis-trans isomerase 2	0.00429849	0.0037317	0.0232001		0	0.0135875	0.00982932	0.0242973	0.0258116	0.025104		0.00291323	0.00429819	0.00951286		0	0	0.00467162	0.0117399	0.0131086	0.0160301		0.00267408	0.00913819	0.0240256		0.000863272	0.00826845	0.0189701
		COG1066	Predicted ATP-dependent serine protease	0.0697735	0.067655	0.0730673		0.416996	0.460387	0.0815368	0.0720524	0.0789739	0.0815093		0.075572	0.0578524	0.071165		0.0581739	0.0229403	0.0660081	0.0577095	0.061377	0.0646324		0.0870467	0.0822177	0.0653406		0.0832007	0.0647508	0.0632516
		COG1067	Predicted ATP-dependent protease	0.00739983	0.00538583	0.0285452		0.0104368	0.00468199	0.0149333	0.0135833	0.0107586	0.00819197		0.0117135	0.00166157	0.00256544		0.00588887	0.00444522	0.0109543	0.00271802	0.0115748	0.00275934		0.0238171	0.0113402	0.0125591		0.0176373	0.0110706	0.012684
		COG1076	DnaJ-domain-containing proteins 1	0.000898986	0.00179042	0.00217788		0	0	0.00103893	0.00417201	0.00723224	0.00297158		0.00146019	0.000154996	0.00089488		0.00353068	0	0.0025	4.77246e-05	0.000382256	0.00374879		0.000378674	0.000350518	0.00295169		0.000949956	0.00331629	0.00105505
		COG1123	ABC-type glutathione transport system ATPase component, contains duplicated ATPase domain	0.0734369	0.0748758	0.0820202		0	0.35731	0.0522503	0.0294309	0.0287164	0.0378748		0.0488577	0.0936723	0.0772292		0.0267319	0.0811121	0.0558551	0.0996331	0.0743837	0.0964698		0.0566267	0.0487693	0.038804		0.0424199	0.0553251	0.0539202
		COG1180	Pyruvate-formate lyase-activating enzyme	0.0865445	0.0822437	0.0787726		0	0.01022	0.0902188	0.049878	0.0487829	0.0391515		0.0389386	0.0834445	0.0415866		0.0145793	0	0.0248533	0.0616364	0.0677695	0.0221517		0.06874	0.0943338	0.061591		0.0277093	0.0816559	0.100269
		COG1219	ATP-dependent protease Clp, ATPase subunit	0.060168	0.0619633	0.0665708		0.00952895	0.0288882	0.084447	0.0638595	0.0655459	0.05487		0.0521471	0.0612376	0.0595279		0.042914	0.0533213	0.0389092	0.0730663	0.069378	0.0567019		0.0770393	0.0769476	0.0761		0.0568502	0.0665562	0.0574114
		COG1220	ATP-dependent protease HslVU (ClpYQ), ATPase subunit	0.0464732	0.0539458	0.0269055		0	0.0157551	0.0147011	0.0244155	0.0228822	0.0211511		0.0434626	0.0627861	0.0177022		0.0183455	0.0438049	0.0259186	0.0476038	0.0324032	0.0176276		0.00344483	0.0457556	0.0400686		0.0183356	0.0403295	0.0230844
		COG1222	ATP-dependent 26S proteasome regulatory subunit	0.00781248	0.00914934	0.0382866		0.0176337	0.0315995	0.0120675	0.0287396	0.0177959	0.0131442		0.050504	0.00858144	0.0156612		0.0830324	0.0499598	0.088846	0.00721127	0.0236033	0.0408311		0.0201129	0.0120253	0.0111086		0.0611071	0.0130956	0.015769
		COG1225	Peroxiredoxin	0.0159169	0.0218499	0.0525037		0	0.00693407	0.0235749	0.0355593	0.0486293	0.0577617		0.00942502	0.016962	0.0538461		0.0185138	0.0342464	0.0116434	0.0140598	0.0242157	0.0306804		0.00908874	0.0356292	0.0385871		0.00539674	0.027618	0.0419432
		COG1262	Formylglycine-generating enzyme, required for sulfatase activity, contains SUMF1/FGE domain	0.371875	0.392804	0.226251		0	0	0.0803926	0.153025	0.135469	0.0648982		0.149573	0.52515	0.155104		0.0174511	0	0.00745999	0.355149	0.268261	0.0683099		0.00913795	0.166206	0.102458		0.314417	0.223243	0.285237
		COG1266	Membrane protease YdiL, CAAX protease family	0.0135932	0.0130126	0.012424		0	0	0.0114364	0.00799704	0.0100463	0.0259698		0.00376866	0.0156868	0.0502119		0	0.0699693	0.00805555	0.0116709	0.0164674	0.0368088		0.0201082	0.0133346	0.009967		0.00753854	0.0164983	0.0161752
		COG1277	ABC-type transport system involved in multi-copper enzyme maturation, permease component	0.01991	0.0218951	0.0265128		0	0	0.00610353	0.0118844	0.0141919	0.0133588		0.00617194	0.0197326	0.0246259		0	0	0.00110055	0.0127869	0.0128713	0.0117125		0.0117716	0.0272526	0.0214053		0.00445314	0.0223347	0.0351764
		COG1281	Redox-regulated molecular chaperone, HSP33 family	0.00941396	0.00731051	0.00591321		0.00831685	0.00853714	0.0219549	0.00978845	0.0111912	0.00962275		0.0121443	0.00354763	0.00395377		0	0.00130532	0.0122194	0.011912	0.0103936	0.0177429		0.0254366	0.00447348	0.0133886		0.0146562	0.0127559	0.00661927
		COG1287	Asparagine N-glycosylation enzyme, membrane subunit Stt3	0.00622665	0.00711281	0.0259769		0.00650604	0	0.00447585	0.0140814	0.0105647	0.00707634		0.00989913	0.00890286	0.00749655		0.00690116	0	0.0168439	0.0051756	0.00985505	0.00619114		0.00858286	0.00379216	0.0140691		0.0129367	0.00686088	0.0122868
		COG1305	Transglutaminase-like enzyme, putative cysteine protease	0.0681545	0.0733788	0.03776		0	0	0.0455955	0.051484	0.052706	0.0483048		0.0327226	0.0932628	0.0485972		0.00285869	0	0.011941	0.0898956	0.0625452	0.0253761		0.0389005	0.0475504	0.0416187		0.0318285	0.0552963	0.0574159
		COG1310	Proteasome lid subunit RPN8/RPN11, contains Jab1/MPN domain metalloenzyme (JAMM) motif	0.0152146	0.0203966	0.0118983		0.00447292	0	0.00306983	0.00794333	0.00501889	0.0030267		0.0241448	0.0418129	0.0178984		0.00798343	0	0.00652566	0.0408173	0.0247648	0.00780633		0.00241559	0.00170574	0.00556118		0.00601206	0.010719	0.00829374
		COG1382	Prefoldin, chaperonin cofactor	0.000253132	0.000762335	0.0103992		0	0	0.00137924	0.00497739	0.00324997	0.000665872		0	0.00138913	0.00172213		0	0	0.0013615	0.00123437	0.00333918	0		0.000831466	0.000807869	0.00320459		0.00100113	0.000802029	0.00533996
		COG1391	Glutamine synthetase adenylyltransferase	0.00512499	0.00457971	0.00848781		0.00339786	0.0176901	0.00636541	0.0130301	0.0189853	0.0209159		0.0228956	0.00252133	0.0306495		0.0203664	0.0227534	0.0383068	0.00259499	0.00896234	0.0412243		0.0115034	0.00586136	0.0303677		0.0248595	0.00950746	0.00635516
		COG1397	ADP-ribosylglycohydrolase	0.0174348	0.026382	0.0275459		0.0421953	0.0110744	0.015564	0.0371489	0.0402479	0.0515025		0.0268282	0.0388235	0.046021		0.0239804	0.00534303	0.0181353	0.044666	0.0456026	0.0520877		0.0176496	0.0437094	0.0330494		0.0480084	0.0604379	0.0467814
		COG1404	Serine protease, subtilisin family	0.0345238	0.0297808	0.0567693		0	0	0.0597604	0.084259	0.0498944	0.0417876		0.0170157	0.016605	0.0404958		0.00898578	0.0792405	0.0340115	0.0105059	0.0322564	0.0266029		0.0595475	0.0415935	0.046627		0.0257964	0.0650315	0.0774535
		COG1433	Predicted Fe-Mo cluster-binding protein, NifX family	0.00331275	0.00194776	0.00624755		0	0	0.000195297	0.00135398	0.00340087	0.00437883		0.00544719	0.0189302	0.011807		0.00140367	0	0.000636107	0.0137966	0.0102932	0.00949019		0	0.000451006	0.00273738		0	0.00107386	0.00419999
		COG1495	Disulfide bond formation protein DsbB	0.000284959	0.000568191	0.00249641		0	0	0.00144769	0.00477335	0.00628069	0.00317463		0.0028931	0.00195012	0.000994073		0	0	0.00112399	0.00041997	0	0.008763		0.000161751	0.00223752	0.00769764		0.00280955	0.00190771	0.00132664
		COG1572	Serine protease, subtilase family	0.0020377	0.000722778	0.00624901		0	0	0.00341388	0.0145648	0.00754475	0.00646771		0.00407187	0.000464699	0.00318652		0	0	0.002788	0.000641636	0.00633279	0.00197182		0.00112592	0.00231658	0.00951144		0.00273216	0.00409838	0.00593598
		COG1585	Membrane protein implicated in regulation of membrane protease activity	0.0150887	0.0185912	0.0154381		0	0	0.0062673	0.012091	0.0132742	0.0125036		0.0107056	0.0221884	0.00617274		0	0	0.00811707	0.0204198	0.0185088	0.0148592		0.0153357	0.0129935	0.0178012		0.00650376	0.0132433	0.0163276
		COG1651	Protein-disulfide isomerase	0.00620939	0.00769247	0.0241769		0	0.00586607	0.00898142	0.031717	0.0248783	0.0384757		0.0080161	0.0117173	0.0423989		0.0153759	0.0114365	0.0390047	0.0122652	0.0242223	0.0576646		0.00550777	0.0223822	0.0341622		0.00182147	0.0203414	0.0283379
		COG1703	Putative periplasmic protein kinase ArgK or related GTPase of G3E family	0.00619915	0.00491537	0.0278052		0	0	0.018166	0.0195213	0.0439221	0.0357076		0.008123	0.0141727	0.0417125		0	0.00387178	0.0146988	0.015497	0.0209219	0.0321193		0.00544058	0.018487	0.0339326		0.0126914	0.0186467	0.0254438
		COG1730	Prefoldin subunit 5	0.000881135	0.00141031	0.0101484		0	0.0134454	0.00167952	0.00594747	0.00421024	0.00245484		0.00379138	0.00104348	0.000779773		0	0	0.00259075	0.000103375	0.0026964	0.00150792		0.000917174	0.000421566	0.00464452		0.00185339	0.00101359	0.00531033
		COG1858	Cytochrome c peroxidase	0.00710762	0.00519277	0.0176509		0	0	0.00409012	0.020682	0.0249682	0.0227489		0.00275318	0.00150863	0.0089454		0.0106854	0	0.00454992	0.00184185	0.0076188	0.0146331		0.00087687	0.00934791	0.0236331		0.00848023	0.0166781	0.0146921
		COG1899	Deoxyhypusine synthase	0.00271531	0.0028855	0.0288438		0.0241591	0.0343617	0.00625382	0.0195185	0.0107778	0.0105841		0.00992546	0.00179594	0.0188698		0.00537454	0.00865074	0.0220758	0.00464961	0.00952141	0.0086711		0.0067897	0.00827659	0.0111091		0.0116753	0.0069266	0.0170142
		COG1928	Dolichyl-phosphate-mannose--protein O-mannosyl transferase	0.015394	0.0133461	0.0196283		0.0319699	0.0275164	0.0131016	0.0151254	0.0122703	0.0315266		0.0365106	0.00271983	0.048716		0.0187442	0.0126596	0.0637531	0.00369588	0.014692	0.0442185		0.0390451	0.010373	0.0124512		0.0736124	0.0131131	0.0204904
		COG1973	Hydrogenase maturation factor HypE	0.00178649	0.00232578	0.00384207		0.00898666	0.0152491	0.00448511	0.00410516	0.00355363	0.00429641		0.0136413	0.00368892	0.0048841		0	0.010661	0.0076944	0.0021009	0.00505291	0.00164379		0.00388307	0.00127665	0.00269185		0.00693027	0.00273444	0.00274253
		COG1975	Xanthine and CO dehydrogenase maturation factor, XdhC/CoxF family	0.00310728	0.00277317	0.00700147		0	0	0.0122049	0.00245236	0.00554972	0.0055937		0	0.00605865	0.00126964		0.00802668	0	0.00242973	0.00879808	0.00751233	0.0109099		0.00573411	0.0140407	0.0189207		0.0022062	0.0172296	0.0134497
		COG1994	Zn-dependent protease (includes SpoIVFB)	0.0302956	0.0259652	0.0198873		0	0.0054416	0.0163329	0.0175853	0.016283	0.0164615		0.0105446	0.0151324	0.0111827		0.00395036	0.0360572	0.0133959	0.0109966	0.013085	0.00898133		0.0227909	0.0184383	0.0273365		0.0162536	0.018037	0.0215716
		COG1999	Cytochrome oxidase Cu insertion factor, SCO1/SenC/PrrC family	0.000979171	0.00133283	0.0046971		0	0.00591896	0.00430927	0.00555145	0.00925216	0.0089807		0.0062543	0.000613899	0.0120003		0	0	0.00428849	0.000829568	0.00217067	0.0214642		0.00165478	0.00187896	0.0145307		0.00443566	0.0020593	0.0040928
		COG2020	Protein-S-isoprenylcysteine O-methyltransferase Ste14	0.0203104	0.0242743	0.0221008		0.0244178	0.0230964	0.00674333	0.0186594	0.0207217	0.0371203		0.0125275	0.0199604	0.0132209		0.00382483	0.00490549	0.00388096	0.0249033	0.022583	0.00927717		0.00205401	0.0176732	0.0205845		0.0022637	0.0231752	0.0312961
		COG2039	Pyrrolidone-carboxylate peptidase (N-terminal pyroglutamyl peptidase)	0.00396837	0.00129948	0.00178573		0	0	0.00518528	0.00348779	0.00350723	0.00241409		0.00618621	0.00133267	0.00415044		0.00769457	0	0.0138712	0.00232813	0.00213496	0.00624787		0.0116134	0.0011019	0.00249793		0.0114672	0.000876242	0.00234941
		COG2077	Peroxiredoxin	0.000389085	0.000767649	0.00235551		0.00480909	0.0087294	0.0014008	0.00113346	0.00312272	0.0125411		0.00409906	0.00111985	0.0168812		0.00409456	0.0365578	0.0180148	0.000684498	0.0041566	0.0124967		0.00502365	0.00241534	0.00249563		0.0108054	0.0032795	0.00288489
		COG2127	ATP-dependent Clp protease adapter protein ClpS	0.0209177	0.022532	0.00694693		0	0	0.00746978	0.0110055	0.0105797	0.00900578		0.0125286	0.0275516	0.0164372		0.011547	0	0.00697527	0.0255888	0.0130988	0.0176544		0.0113604	0.0112133	0.0150472		0.0130801	0.0123664	0.00804278
		COG2135	Putative SOS response-associated peptidase YedK	0.00247888	0.00160662	0.0117062		0.0069798	0.00998217	0.00940051	0.0123125	0.0110065	0.0190577		0.00724327	0.00043839	0.0154469		0	0	0.00790284	0.00208831	0.00763072	0.0163283		0.00801796	0.0130729	0.0108383		0.00329321	0.0131557	0.0163509
		COG2137	SOS response regulatory protein OraA/RecX, interacts with RecA	0.0247964	0.0258797	0.020584		0	0	0.0193936	0.0148739	0.0201701	0.0212054		0.0120039	0.0235116	0.028019		0.00481651	0.0450222	0.007568	0.0236811	0.0203519	0.0162992		0.0135825	0.0181626	0.0176456		0.00407172	0.0167425	0.0197697
		COG2143	Thioredoxin-related protein	0.000953006	0.00159186	0.00405154		0	0	0.00334422	0.00532412	0.00454695	0.00463363		0.00313164	0.00166114	0.00507441		0.00315583	0.00415636	0.00232057	0.00120356	0.00278533	0.00261825		0.00174101	0.00629211	0.00592655		0.00593426	0.00425816	0.00602336
		COG2151	Metal-sulfur cluster biosynthetic enzyme	0.000286287	0.00048289	0.00757973		0	0	0.00440188	0.00409661	0.0125652	0.0210593		0.000211392	0.000884676	0.0381236		0	0	0.00489257	0.00028632	0.00468933	0.0225436		0.00602775	0.00487317	0.0140948		0.000490106	0.00426393	0.00687138
		COG2166	Sulfur transfer protein SufE, Fe-S center assembly	0.00412535	0.0023133	0.0147993		0.00578845	0	0.00772925	0.0102034	0.0161156	0.0165673		0.00267345	0.0039637	0.0150819		0	0	0.00220642	0.00657587	0.011779	0.00704538		0.00212507	0.00679311	0.0104079		0.00122206	0.00387539	0.0109431
		COG2168	Sulfur transfer complex TusBCD TusB component, DsrH family	6.18307e-05	3.35851e-05	0		0	0	0.000290504	0.000218431	0.000497492	0.000582509		0.00125708	0	0.000389669		0	0	0.00132883	0	9.42276e-05	0.00151		0.000548828	0.000345156	0.00102858		0.00181592	0.00021252	0.000285678
		COG2170	Gamma-glutamyl:cysteine ligase YbdK, ATP-grasp superfamily	0.000562731	0.0010327	0.00385618		0	0	0.00483995	0.00245355	0.00299014	0.00739334		0.00883097	0.000387103	0.00462731		0.0060276	0.00597215	0.0181445	0.000197904	0.0036604	0.0127656		0.00437055	0.00111486	0.0108037		0.011502	0.00407893	0.00210463
		COG2234	Zn-dependent amino- or carboxypeptidase, M28 family	0.0324099	0.0289807	0.0477414		0	0	0.0568433	0.0575991	0.0531596	0.0266132		0.0137221	0.0256613	0.0167365		0.00354505	0.00372223	0.0162548	0.0271626	0.0331048	0.00116594		0.0267675	0.04392	0.0386122		0.012334	0.0304966	0.057257
		COG2360	Leu/Phe-tRNA-protein transferase	0.0464612	0.0557591	0.00817381		0.00316094	0.0108446	0.0077838	0.00924204	0.010949	0.0116868		0.033156	0.0605478	0.0139612		0.0127042	0	0.0179251	0.0590798	0.038572	0.0460441		0.0127666	0.0224744	0.0169067		0.00988154	0.0175382	0.0131841
		COG2370	Hydrogenase/urease accessory protein HupE	0.000329865	0.000209995	0.00139966		0	0	0	0.000734288	0.00530406	0.00415587		0	0.000104195	0.000323257		0	0	0	0.000571854	0.000235923	0		0.00116104	0.000410599	0.000423568		0.00256088	0.000855859	0.000651873
		COG2371	Urease accessory protein UreE	0.000393783	0.000557599	0.000484096		0	0.00359037	0.000757065	5.47151e-05	0.000227926	0.000651679		0.00490495	0.00598989	0.00176737		0	0	0.00108335	0.00655203	0.00367328	0.00950556		0.00261143	0.000431904	0.0015143		0.00502868	0.00230294	0.000269979
		COG2386	ABC-type transport system involved in cytochrome c biogenesis, permease component	0.00137326	0.00163256	0.0056094		0	0	0.0042083	0.00675907	0.00601593	0.00576929		0.00243822	0.0011046	0.00143595		0	0	0	0.0018024	0.0030875	0.00289358		0.0023852	0.00436744	0.00907287		0.00139258	0.00522404	0.00469096
		COG2518	Protein-L-isoaspartate O-methyltransferase	0.0111677	0.0113284	0.0191567		0.014479	0.0241259	0.0158459	0.0313798	0.0304983	0.0155338		0.0189916	0.0241786	0.0161548		0.0388446	0.0443515	0.0206757	0.0180948	0.0170187	0.0291245		0.0145501	0.0229479	0.0320163		0.0121265	0.0247068	0.028789
		COG2738	Zn-dependent membrane protease YugP	0.0340213	0.033234	0.0163049		0.0122619	0	0.0268584	0.0143935	0.0115732	0.0177081		0.0246862	0.0435651	0.0271837		0.00536101	0	0.00726349	0.0390576	0.0297743	0.00862376		0.0287646	0.0217317	0.0112965		0.015705	0.0262095	0.0199255
		COG2761	Predicted dithiol-disulfide isomerase, DsbA family	0.00406264	0.00406325	0.00314369		0.00418594	0.00641643	0.00731555	0.00404429	0.00611458	0.00689739		0.00990115	0.00621248	0.0105197		0.00288815	0	0.0171102	0.00141967	0.00321863	0.002423		0.0055509	0.00699336	0.00582933		0.0115557	0.00639454	0.00674998
		COG2844	UTP:GlnB (protein PII) uridylyltransferase	0.0201466	0.0217355	0.0175443		0.0323454	0.0343424	0.0191915	0.0202636	0.0300491	0.0273745		0.0272683	0.0172189	0.0299866		0.0188487	0.0162071	0.0290168	0.0114016	0.0177621	0.0242804		0.0178314	0.0122959	0.0418353		0.0265573	0.0154856	0.0146088
		COG2846	Iron-sulfur cluster repair protein YtfE, RIC family, contains ScdAN and hemerythrin domains	0.00277651	0.00217546	0.00435934		0	0	0.00368635	0.00248843	0.00936695	0.0206539		0.00590568	0.000340222	0.0171649		0	0	0.0111893	0.000200523	0.00432891	0.0116346		0.00217216	0.00178215	0.0104063		0.0112634	0.00179905	0.00215774
		COG2935	Arginyl-tRNA--protein-N-Asp/Glu arginylyltransferase	0.00156565	0.00100628	0.00378331		0.00787652	0.00197549	0.00183499	0.0040462	0.00963425	0.00636797		0.011767	0.00196988	0.00410309		0.00673905	0	0.00880905	0.000391058	0.00190378	0.0112751		0.00253864	0.000774678	0.00891329		0.00834768	0.00262322	0.00263517
		COG2938	Succinate dehydrogenase flavin-adding protein, antitoxin component of the CptAB toxin-antitoxin module	0.000193579	0.000131657	0.00142252		0	0	0.00046906	0.00168031	0.00568848	0.0024203		0.00109719	3.0845e-05	0.000740284		0.00763282	0	0.0037684	2.39196e-05	0.000378877	0.00679153		0.00259932	0.000230037	0.00582211		0.000911154	0.00146459	0.000973723
		COG2975	Fe-S-cluster formation regulator IscX/YfhJ	0.0100439	0.0147272	0.000711723		0	0	0.00106092	0.00332728	0.00192929	0.000823925		0.00181254	0.000143612	0.00095437		0	0	0.003359	2.30587e-05	0.000440138	0		0.000830153	0.000941943	0.00103687		0.00180729	0.00244985	0.00100895
		COG2994	ACP:hemolysin acyltransferase (hemolysin-activating protein)	0.000487429	0.000146269	0.000285923		0	0.00405332	0.000230747	0.000284892	0.000208709	0.000500612		0.00101797	9.22849e-05	0.000218249		0.00413664	0.00345244	0.00174297	4.98309e-05	0.000592997	0.000659527		0.00158666	0.000108855	0.00259811		0.00346577	0.000939839	0.000967467
		COG2999	Glutaredoxin 2	0.000392645	5.59024e-05	0.000661602		0.0327995	0	0.000540105	0.00113121	0.000554601	0.00168415		0.00319248	0.00072585	0.000626112		0.00417841	0	0.0031234	0.00142386	0.0014855	0		0.000851264	0.000514861	0.000457115		0.00489975	0.000740369	0.00118622
		COG3062	Cytoplasmic chaperone NapD for the signal peptide of periplasmic nitrate reductase NapAB	0.000113783	0.000185903	0.0010114		0	0.00482847	0.000628389	0.00398352	0.00707552	0.00261803		0.000808106	9.97212e-05	0.000635074		0	0	0	7.58155e-05	0.000132745	0		0.000364487	0.00127397	0.0084217		0.00148538	0.00146308	0.00132525
		COG3118	Negative regulator of GroEL, contains thioredoxin-like and TPR-like domains	0.0661085	0.0614204	0.0620755		0.0141622	0.00366603	0.0649351	0.0717836	0.067483	0.0818923		0.0428925	0.0502447	0.0864429		0.0505485	0.0412186	0.0431444	0.0711392	0.065452	0.0662722		0.0557204	0.0540663	0.0646432		0.056501	0.0514786	0.0609197
		COG3187	Heat shock protein HslJ	0.0235197	0.03077	0.0140222		0	0	0.00548968	0.0131748	0.0100317	0.0118387		0.0140582	0.0252103	0.0151036		0	0	0.000970586	0.0201513	0.0147219	0.00599463		0.00146403	0.0106317	0.0110999		0.00539609	0.00810491	0.0090621
		COG3227	Zn-dependent metalloprotease	0.00456997	0.00811047	0.023465		0	0.00875039	0.0061775	0.0168551	0.0321298	0.0158343		0.0074518	0.00209016	0.0110798		0.00563507	0.00568833	0.00897796	0.00155213	0.0100557	0.00299434		0.00675791	0.00995808	0.0121339		0.0177389	0.0071484	0.0223516
		COG3236	Predicted NAD-dependent protein-ADP-ribosyltransferase YbiA, DUF1768 family	0.00273361	0.00308795	0.00437644		0	0	0.00159821	0.00480087	0.00630884	0.00476972		0.00439073	0.00119807	0.0138248		0.20785	0.168982	0.0122991	0.000149738	0.00516218	0.0045184		0.00564489	0.00316186	0.00416103		0.0213937	0.00490533	0.0079056
		COG3346	Cytochrome oxidase assembly protein ShyY1	0.00117626	0.00121902	0.00129781		0	0.00914899	0.00149091	0.00123374	0.00402783	0.00242803		0.00227311	0.00102193	0.0016777		0.00505734	0	0.00702343	0.000277441	0.00149732	0.00517044		0.00407616	0.00132909	0.00299573		0.00688456	0.00080452	0.00155162
		COG3381	Cytoplasmic chaperone TorD involved in molybdoenzyme TorA maturation	0.00223871	0.00104754	0.00335112		0.00806284	0	0.0037352	0.00695623	0.00859657	0.00651287		0.00380777	0.000500832	0.0042033		0	0	0.00113499	0.000313208	0.00440866	0.0114854		0.00233469	0.00646662	0.0140297		0.00893043	0.00108105	0.00622361
		COG3389	Presenilin-like membrane protease, A22 family	0.00163179	0.00146183	0.00475244		0	0	0.00123658	0.00288148	0.00210213	0.00113782		0.00706146	0.00251201	0.00264287		0.00304585	0	0.0102076	0.00142308	0.00220657	0.00501427		0.00226372	0.000733415	0.00230314		0.00547014	0.0013861	0.00312549
		COG3484	Predicted proteasome-type protease	0.000929591	0.000467687	0.00123947		0.00614476	0	0.000964695	0.000575899	0.000734046	0.000868458		0.0015132	0.000225444	0.000952699		0.00943388	0.0071317	0.00425561	0.000462322	0.00128741	0		0.000732152	0.00104719	0.00249961		0.00832327	0.00188139	0.000721828
		COG3531	Predicted protein-disulfide isomerase , contains CxxC motif	0.000395243	0.000535486	0.000846843		0	0	0.00166272	0.00130187	0.000750932	0.00184675		0.0053861	0	0.00270562		0.00551739	0	0.00438598	0.000123964	0.000294554	0.00257265		0.00342381	0.000733925	0.00202095		0.00404977	0.000361331	0.000298828
		COG3555	Aspartyl/asparaginyl beta-hydroxylase, cupin superfamily	0.000924657	0.000260151	0.00138799		0.00931324	0	0.00100208	0.000739463	0.000538215	0.00183321		0.00899821	5.04352e-05	0.00425664		0.0058484	0	0.00350413	8.86107e-05	0.00138886	0.00599664		0.00166915	4.05912e-05	0.000342848		0.00787483	0.000458162	0.000601936
		COG3590	Predicted metalloendopeptidase	0.0104219	0.00749319	0.0284244		0.362262	0.122876	0.0214102	0.020279	0.0289456	0.0545349		0.0420799	0.00503677	0.0701829		0.0732833	0.0130395	0.0831304	0.00222805	0.0254759	0.0520758		0.0368501	0.00752386	0.0183993		0.0670083	0.00516529	0.0168949
		COG3640	CO dehydrogenase nickel-insertion accessory protein CooC1	0.0199402	0.0285133	0.0236463		0	0	0.00415041	0.0174873	0.0138889	0.0130598		0.00517601	0.0172374	0.00367059		0.00544094	0	0.00307177	0.0243427	0.0199975	0.0038537		0.00559897	0.0199986	0.0171224		0.00262183	0.0112617	0.0108161
		COG3672	Predicted transglutaminase-like cysteine proteinase	0.000693555	0.000737719	0.0068922		0.00368379	0.00956525	0.001646	0.00473523	0.00474656	0.00239099		0.00920485	0.00205284	0.00369259		0	0.00240286	0.00919533	0.000961548	0.002638	0.000739222		0.000444742	0.00421642	0.00948583		0.00402035	0.00135888	0.00469866
		COG3678	Periplasmic protein refolding chaperone Spy/CpxP family	0.0026106	0.0040626	0.00357171		0	0	0.000655033	0.00725771	0.00594148	0.00251108		0.000801503	0.0020525	0.00586618		0	0	0	0.00280224	0.00269775	0.00406195		0.00118064	0.00408761	0.00216429		0	0.00458935	0.00345677
		COG3785	Heat shock protein HspQ	0.000214293	0.000131762	0.000233473		0	0	0.000421209	0.00243398	0.000272145	0.000658874		0.00289599	0.000122975	0.000921143		0	0	0.00269493	5.75998e-05	0.000317796	0.00345264		0.00088111	0.000264304	0.00145542		0.00487056	0.00153495	0.000761474
		COG3823	Glutamine cyclotransferase	0.00480533	0.00682392	0.00917083		0.0223731	0.00881995	0.00356907	0.0142302	0.00618446	0.00454554		0.00552	0.00913294	0.00869443		0.00346011	0	0.00230196	0.0115616	0.0115817	0.0123081		0.00332836	0.00931399	0.00760247		0.00710926	0.00942151	0.0102501
		COG3824	Predicted Zn-dependent protease, minimal metalloprotease (MMP)-like domain	0.000684156	0.00138571	0.00186007		0	0	0.0025596	0.00321997	0.00255692	0.00786807		0.00463161	0.000491275	0.0139794		0	0	0.00511708	0.000878347	0.00259446	0.0122586		0.00695951	0.00324301	0.00405716		0.00253764	0.00674827	0.00273561
		COG3869	Protein-arginine kinase	0.00823724	0.00850093	0.00827245		0.0180691	0.00792723	0.0108569	0.0114584	0.0117499	0.00848452		0.00952459	0.00282205	0.00298318		0.0284411	0.0496424	0.0122389	0.00440294	0.00778353	0.0052518		0.0238486	0.0122996	0.00409721		0.0193218	0.0104421	0.00890076
		COG3880	Protein-arginine kinase activator protein McsA	0.0287804	0.0293067	0.00811059		0	0	0.0104421	0.00944996	0.00737571	0.0108723		0.00911958	0.0159475	0.00885396		0.167357	0.0348534	0.00942218	0.022284	0.0149557	0.0410542		0.0155659	0.0153062	0.00703419		0.0144768	0.0146583	0.0140103
		COG3914	Predicted O-linked N-acetylglucosamine transferase, SPINDLY family	0.00488366	0.00641577	0.0195672		0.00617738	0	0.00539621	0.0168237	0.0127554	0.0126534		0.0157554	0.00489274	0.0130378		0.030477	0	0.0389125	0.00580131	0.0131031	0.0882126		0.00767285	0.0118031	0.0533796		0.0443571	0.0191001	0.0185407
		COG4133	ABC-type transport system involved in cytochrome c biogenesis, ATPase component	0.00116731	0.000939463	0.00678619		0	0	0.00244748	0.00419325	0.00856695	0.00647404		0.0105386	0.00318879	0.00703892		0.00919797	0.0116573	0.00572762	0.00060312	0.00173904	0.0066066		0.00133548	0.00120584	0.00666112		0.0284021	0.00474863	0.00241316
		COG4232	Thiol:disulfide interchange protein	0.0158287	0.0164865	0.0368901		0	0	0.0155866	0.0390123	0.0464773	0.0370489		0.0214317	0.0215258	0.0307755		0.029734	0.0422822	0.0335937	0.0318734	0.0377724	0.0419256		0.00844954	0.0278522	0.0346028		0.016797	0.0238987	0.0311188
		COG4233	Thiol-disulfide interchange protein, contains DsbC and DsbD domains	0.000678225	0.000454829	0.00235098		0.0254815	0	0.0013015	0.00336193	0.00666678	0.00626403		0.00538599	0.000165863	0.00298925		0	0	0	0.000663634	0.000811606	0.00294074		0.00157748	0.00215982	0.00810062		0.00256582	0.000849619	0.00102749
		COG4260	Membrane protease subunit, stomatin/prohibitin family, contains C-terminal Zn-ribbon domain	0.0539658	0.0551127	0.0523366		0	0.00651002	0.0414295	0.0365974	0.0332617	0.0213615		0.0222413	0.0449295	0.0295094		0.0250087	0.0780456	0.0166381	0.0485463	0.0422689	0.0160977		0.0493335	0.069141	0.0460605		0.0355928	0.0627208	0.0611945
		COG4346	Predicted membrane-bound dolichyl-phosphate-mannose-protein mannosyltransferase	0.00241635	0.00100077	0.0030225		0.0046435	0	0.00253639	0.00200007	0.00205616	0.00314495		0.00790792	0.00034773	0.00145416		0.00598929	0	0.0112587	0.00178839	0.00277015	0.00156087		0.00375503	0.00128374	0.00129613		0.00304518	0.00125672	0.00356853
		COG4412	Bacillopeptidase F, M6 metalloprotease family	0.00589943	0.00543973	0.0194264		0	0.0073547	0.0105027	0.0240357	0.0243776	0.016247		0.00720113	0.00216206	0.0115506		0.0153689	0.0083957	0.0137429	0.00140857	0.0113645	0.00472249		0.00447599	0.0124914	0.012811		0.0202068	0.014437	0.0215251
		COG4545	Glutaredoxin-related protein	0.000410479	6.94103e-05	0		0	0	0.00207989	0.00123451	0.000336662	0		0.00282865	0.000471216	0.0026093		0.00340403	0	0.00556311	1.7679e-05	0.000472289	0.0029624		0.000340022	8.57363e-05	0.000169412		0.00287322	0.000402128	0.000350946
		COG4574	Serine protease inhibitor ecotin	0.000518962	0.000243334	0.000471705		0	0	0.00771675	0.00014187	0.000291285	0.000682121		0.00113236	0.0009466	0.00225804		0	0	0.00246054	4.28573e-05	0.000923574	0		0.00281346	0.000611101	0.00110402		0.00150541	0.000808714	0.00106121
		COG4826	Serine protease inhibitor	0.0148974	0.01448	0.0491441		0.0974448	0.0813989	0.0311789	0.0439459	0.0571391	0.0647093		0.0921147	0.0257615	0.0432516		0.107554	0.0350254	0.0722698	0.00986481	0.0233533	0.0506285		0.0397163	0.0319825	0.0327964		0.0558846	0.0276732	0.0522754
		COG4837	Disulfide oxidoreductase YuzD	0.000183287	0.000159651	0.000244345		0.0071477	0	0.000150761	0.00031564	0.000248053	0.000350138		0.000787073	0.00026216	0.000549804		0	0	0.00341191	2.24354e-05	0.000426695	0		0.00233987	0.000122619	0.000116256		0.00513385	6.64559e-05	0.000436584
		COG4870	Cysteine protease, C1A family	0.0103878	0.0110453	0.0129628		0	0.01291	0.00708646	0.0421973	0.0182103	0.0178674		0.0189724	0.0276367	0.013438		0.0115999	0.00586158	0.0158161	0.0204868	0.0152117	0.00794807		0.00553141	0.011537	0.0108893		0.0161871	0.0119548	0.0137896
		COG4930	Predicted ATP-dependent Lon-type protease	0.00781611	0.00653444	0.0159434		0.0156913	0.00464108	0.0165008	0.0218552	0.00982546	0.0129793		0.0180816	0.018636	0.0196742		0.00977739	0.0120007	0.0266799	0.00908603	0.0134299	0.0101882		0.0241363	0.0147333	0.0136408		0.0327174	0.0212348	0.0197773
		COG4934	Serine protease, subtilase family	0.00421164	0.0049143	0.00486396		0.0175094	0.00185791	0.015246	0.00602295	0.00994339	0.0218862		0.0238474	0.00258063	0.013832		0.0397186	0.0135207	0.126076	0.0010468	0.015195	0.0298254		0.0297306	0.00275128	0.00810488		0.0406153	0.00204508	0.00694114
		COG4935	Regulatory P domain of the subtilisin-like proprotein convertases and other proteases	0.00165243	0.00263449	0.000344247		0.00464835	0	0.000458432	0.000300807	0.000376181	0.000905006		0.00431972	0	0.00135172		0.00879761	0	0.00245861	8.02803e-05	0.000822195	0.000867541		0.00347771	0.000174473	0.000335939		0.00765286	0.00149792	0.00075823
		COG4959	Type IV secretory pathway, protease TraF	0.0307467	0.031999	0.015166		0	0	0.0249179	0.0140234	0.022615	0.0222741		0.01422	0.0415689	0.0280856		0.00222917	0	0.00978074	0.0392122	0.0252062	0.0162231		0.018442	0.0199259	0.0254783		0.0180567	0.025732	0.0247417
		COG4960	Flp pilus assembly protein, protease CpaA	0.00229111	0.00221231	0.00490436		0	0	0.00512932	0.0038375	0.00164606	0.00157074		0.00417837	0.000652002	0.00095652		0	0	0	0.00107057	0.00293415	0		0.00128845	0.00413438	0.00550563		0	0.004608	0.00524577
		COG5029	Prenyltransferase, beta subunit	0.00336303	0.00483663	0.0086439		0.0159309	0.0064168	0.00409255	0.00457762	0.00301924	0.0038421		0.0159757	0.000670406	0.00699858		0.0389409	0.0152609	0.0191937	0.000552429	0.0057191	0.00728369		0.00712669	0.00273011	0.00242322		0.020252	0.00516918	0.00560731
		COG5044	RAB proteins geranylgeranyltransferase component A (RAB escort protein)	0.000744205	0.000878959	0.00111648		0.0190831	0	0.00152741	0.00359689	0.00160887	0.00203663		0.0143169	0.000146724	0.00426777		0.0175086	0.00314257	0.0189671	0.000159484	0.00200107	0.00791524		0.00244005	0.00185593	0.00151023		0.0105641	0.00117052	0.00183695
		COG5078	Ubiquitin-protein ligase	0.00205969	0.00189682	0.0112211		0.0226945	0.0350439	0.00426297	0.0259284	0.00960069	0.0100516		0.0298222	6.04891e-05	0.0100234		0.0562561	0.0365311	0.0445601	0.000282286	0.00935142	0.0241584		0.010492	0.00357064	0.00512239		0.0445878	0.00186225	0.00875713
		COG5160	Protease, Ulp1 family	0.000881638	0.000564093	0.00208773		0.0147	0.0155452	0.003443	0.0038463	0.00272644	0.00479334		0.0252266	0.000251009	0.00969925		0.0173752	0.0140413	0.0212946	0	0.0026621	0		0.00457133	0.000792539	0.00178137		0.0326908	0.00169561	0.00338748
		COG5183	E3 ubiquitin-protein ligase DOA10	0.0132191	0.0069696	0.0254921		0.0920943	0.0234503	0.0374036	0.0283144	0.0209441	0.0733657		0.161527	0.00437766	0.0531152		0.0680583	0.0497881	0.0912224	0.00840568	0.0191732	0.0235903		0.0487492	0.00751793	0.00961547		0.163323	0.0112399	0.0163391
		COG5206	Glycosylphosphatidylinositol transamidase (GPIT), subunit GPI8	0.00182316	0.00186685	0.00369945		0.00687297	0.00862028	0.00211203	0.00275417	0.00186549	0.00349501		0.0116243	0.000897077	0.0028999		0.0293762	0.0140814	0.0188784	0.00024351	0.00243639	0.0114757		0.00643714	0.000729037	0.00154613		0.0181387	0.0011067	0.0023337
		COG5265	ABC-type transport system involved in Fe-S cluster assembly, permease and ATPase components	0.0107921	0.00851028	0.0169063		0.0273645	0.0288553	0.0187563	0.0116162	0.0233908	0.0197449		0.0678829	0.0088093	0.0191938		0.0365356	0.0332083	0.0494763	0.00278086	0.0129067	0.0173239		0.0173452	0.0101222	0.0161626		0.0333207	0.0112844	0.0102304
		COG5272	Ubiquitin	0	0	0		0	0	9.98523e-05	0.00021753	0	0		0.00156351	0	0.000328625		0	0	0	0	0	0		0	0	0		0.000952754	0	0
		COG5380	Lipase chaperone LimK	0.000224476	0	0.000625547		0	0	0.000219313	0.000898623	0.000352914	0.000764737		0.00191481	0.000272281	0.000558201		0	0	0	0	0.00142013	0.0105055		0.000909577	4.90664e-05	0.000316623		0.00146632	0.000108718	0.000441044
		COG5387	Chaperone required for the assembly of the mitochondrial F1-ATPase	0.000248874	0.000532416	0.000915744		0.0118462	0	0.00103749	0.00117233	0.000830742	0.00140941		0.00520851	0.000144608	0.00154192		0	0.00995796	0.00775493	0.000144325	0.00132584	0.00133556		0.00258421	0.000365901	0.00218375		0.00369005	0.000349883	0.000562219
		COG5405	ATP-dependent protease HslVU (ClpYQ), peptidase subunit	0.0209683	0.0259461	0.00873042		0	0	0.00756718	0.0157422	0.0143141	0.0121489		0.0135943	0.0263282	0.00767489		0.009536	0.0436583	0.00619143	0.0281387	0.0176618	0.0115329		0.00145582	0.0198346	0.0178169		0.00427995	0.0202863	0.011756
		COG5494	Predicted thioredoxin/glutaredoxin	0.000377852	0.000236473	0.00105481		0	0	0.00093385	0.00118072	0.000877426	0.00155763		0.00303814	0.000866644	0.0028116		0	0	0.00372833	0.00021154	0.000378965	0.00253123		0.000250089	0.000646285	0.00228641		0.00410067	0.000753165	0.000120144
		COG5533	Ubiquitin C-terminal hydrolase	0.0012733	0.00123057	0.00228083		0.00541523	0.0166162	0.0023644	0.0143228	0.00190612	0.00551244		0.0190925	0.00141124	0.00749308		0.0290703	0.0255109	0.0298473	0.000576367	0.00486665	0.00729058		0.00670577	0.0017754	0.00201592		0.0187799	0.00117486	0.00184702
		COG5549	Predicted Zn-dependent protease	0.00143526	0.000815685	0.000912638		0	0	0.00354242	0.00122897	0.000271007	0.0016757		0.00301439	0.000517946	0.00358985		0	0.00480773	0.000343739	0.000315118	0.000307333	0.0057137		0.0072096	0.000897359	0.000791297		0.00331832	0.000826265	0.00221997
		COG5550	Predicted aspartyl protease	0.00730668	0.00897739	0.0010172		0	0.117023	0.00225182	0.00415697	0.002246	0.00274158		0.0120006	0.0525914	0.00867616		0.00277582	0	0.00416193	0.0216684	0.00631805	0		0.00303228	0.00643447	0.00218425		0.0040926	0.00674707	0.00743562
		COG5580	Activator of HSP90 ATPase	0.00123762	0.000174135	0.00165125		0	0	0.000755481	0.00152635	0.00144243	0.00163937		0.00633188	6.53996e-05	0.00381819		0.0103633	0.00222788	0.0070542	0.000143977	0.00116606	0.00429865		0.000432473	0.000359431	0.000379508		0.00676383	0.00074236	0.00104657
		COG5640	Secreted trypsin-like serine protease	0.01051	0.00792017	0.0127428		0.122974	0.0907769	0.0274494	0.0211273	0.0216546	0.0464876		0.111489	0.000140947	0.0343907		0.195035	0.0402457	0.183108	0.00163656	0.0257474	0.0670426		0.0465565	0.00275877	0.0109881		0.152861	0.00457241	0.010137
		COG5661	Predicted secreted Zn-dependent protease	0.000482491	0.000629615	0.00159999		0	0	0.000285558	0.00128401	0.000603572	0.000312228		0.0019876	0.000225042	0.000769948		0	0	0.00381892	0.000111593	0.000273935	0		0.00263636	0.00108225	0.000158546		0.000734785	7.59183e-05	0.00063701
		COG5664	Predicted secreted Zn-dependent protease	0.000571929	0.000304516	0.00072648		0.00573895	0	0.00127875	0.00117753	0.000651329	0.0014038		0.0078604	0.000104021	0.00124605		0	0	0.00631141	7.03001e-05	0.00105818	0.00138547		0.00161964	0.000674997	0.000827397		0.00554307	0.000634285	0.00126947
	O - Post-translational modification, protein turnover, chaperone functions			4.15454	4.23672	4.59625		2.56929	2.58153	4.16286	4.35518	4.5207	4.39322		4.00669	4.61848	4.72611		3.42455	4.21992	3.71905	4.48656	4.57533	4.66136		3.55733	4.21538	4.56724		4.13623	4.14648	4.45208
		COG0271	Stress-induced morphogen (activity unknown)	0.000204812	0.000226564	0.00234183		0	0	0.000436558	0.000163839	0.00666085	0.00369911		0.003582	0.000340103	0.00141238		0.0123455	0.00517872	0.00739961	0.000671716	0.000657766	0.00550828		0.00321782	0.000137998	0.0065161		0.00498323	5.89576e-05	0.000356633
		COG0317	(p)ppGpp synthase/hydrolase, HD superfamily	0.0839485	0.0768045	0.114583		0.00538012	0.151752	0.150677	0.101903	0.124933	0.111426		0.067951	0.0697568	0.0945929		0.0564054	0.0475481	0.0593842	0.0630455	0.0812922	0.111048		0.104309	0.104358	0.128698		0.0615127	0.0887007	0.100673
		COG0347	Nitrogen regulatory protein PII	0.025686	0.0336863	0.00494879		0	0	0.00249469	0.00653155	0.00976141	0.00779425		0.0314111	0.0695283	0.0229844		0	0.00524864	0.0122947	0.056927	0.0395027	0.0329527		0.00389619	0.00824686	0.0115448		0.00485549	0.0259933	0.00982693
		COG0394	Protein-tyrosine-phosphatase	0.00620297	0.00427308	0.0148098		0.00789576	0	0.0184637	0.0125224	0.0208766	0.0274647		0.00512594	0.000636846	0.0224997		0.013485	0.0345749	0.0265664	0.00157904	0.00737578	0.0128458		0.0474054	0.0154989	0.0181731		0.0178684	0.0104588	0.0133375
		COG0467	RecA-superfamily ATPase, KaiC/GvpD/RAD55 family	0.0253225	0.0311139	0.0127957		0.332603	0.379387	0.00820001	0.00954434	0.0139047	0.00515579		0.0192067	0.027056	0.0156718		0.0045878	0.0117361	0.00354532	0.0229303	0.014165	0.00615391		0.00407354	0.00812626	0.00414849		0.00794927	0.0133391	0.00975916
		COG0478	RIO-like serine/threonine protein kinase fused to N-terminal HTH domain	0.011112	0.0182634	0.00593043		0	0.0192376	0.00541232	0.00965335	0.00797537	0.00751931		0.0128592	0.0058873	0.00579609		0.0158543	0	0.0204781	0.0113327	0.007086	0.0128337		0.00665789	0.00329912	0.00371404		0.0103117	0.00346936	0.00389164
		COG0515	Serine/threonine protein kinase	0.10247	0.103682	0.157407		0.98948	0.520096	0.166719	0.767957	0.151778	0.237871		0.66471	0.0593401	0.298651		0.578909	0.391808	0.622917	0.0882576	0.146049	0.301889		0.259981	0.155438	0.11458		0.530482	0.25144	0.18292
		COG0517	CBS domain	0.0366099	0.03498	0.0411375		0.0055827	0	0.0288038	0.0336011	0.0295852	0.0348158		0.015961	0.027583	0.0388923		0.00395036	0	0.0129594	0.0278809	0.0266023	0.0208119		0.0232326	0.0336693	0.0462866		0.016249	0.0304132	0.0411301
		COG0589	Nucleotide-binding universal stress protein, UspA family	0.0102983	0.016929	0.0271645		0	0.00654543	0.0112301	0.0196819	0.0404275	0.0331657		0.0126662	0.0253825	0.0424946		0	0.00393319	0.0144455	0.0168801	0.0112442	0.0391166		0.0211189	0.0200415	0.0519699		0.00713035	0.0154785	0.016408
		COG0631	Serine/threonine protein phosphatase PrpC	0.0322323	0.0312387	0.0429274		0.0725829	0.00840801	0.0598844	0.0845507	0.0626275	0.0733873		0.0262348	0.016839	0.0694728		0.0539555	0.0410361	0.0387101	0.0330069	0.0365077	0.0539544		0.0845775	0.0436936	0.0527928		0.089877	0.0622536	0.0680458
		COG0639	Diadenosine tetraphosphatase ApaH/serine/threonine protein phosphatase, PP2A family	0.00113095	0.000830049	0.00200262		0.00936648	0.010744	0.00365481	0.0210954	0.00383666	0.00454577		0.00985474	0.0028803	0.00347028		0.0195493	0.0089732	0.0129768	0.00663816	0.00560824	0.00547549		0.00344022	0.00153165	0.00158296		0.0141393	0.00320154	0.00294772
		COG0642	Signal transduction histidine kinase	1.2002	1.2868	0.539913		0	0	0.436338	0.623105	0.37866	0.283613		0.486057	1.07043	0.391774		0.0247693	0	0.0752451	1.06618	0.737605	0.271856		0.563941	0.997823	0.601707		0.285113	1.22885	0.716129
		COG0664	cAMP-binding domain of CRP or a regulatory subunit of cAMP-dependent protein kinases	0.177559	0.18824	0.0535304		0.010826	0.00408463	0.0580835	0.0825782	0.0758339	0.0750573		0.0695978	0.155096	0.0993728		0.0203334	0.00793664	0.0242282	0.16121	0.0937065	0.0407188		0.0603482	0.0750786	0.113331		0.0417546	0.110403	0.0900102
		COG0666	Ankyrin repeat	0.210468	0.24623	0.170176		1.93109	1.89915	0.348168	0.355995	0.29579	0.613194		1.94951	0.237226	0.666544		2.56385	1.56678	2.01807	0.164551	0.347068	1.0025		0.505083	0.163881	0.163489		1.82095	0.290789	0.260847
		COG0745	DNA-binding response regulator, OmpR family, contains REC and winged-helix (wHTH) domain	0.330016	0.285923	0.242971		0	0.00177821	0.415174	0.25954	0.25992	0.230009		0.151669	0.292421	0.253349		0.0281946	0.0738015	0.0779036	0.377369	0.285687	0.209		0.455623	0.368507	0.282136		0.199723	0.396214	0.338706
		COG0784	CheY chemotaxis protein or a CheY-like REC (receiver) domain	0.845492	0.942213	0.200412		0	0	0.119865	0.239305	0.078419	0.0491428		0.312196	0.852767	0.14844		0.0155766	0	0.029527	0.807822	0.425615	0.0915455		0.221526	0.487688	0.240934		0.185734	0.61422	0.347464
		COG0790	TPR repeat	0.152833	0.213532	0.150143		0.00978855	0	0.0511727	0.154948	0.151969	0.0947697		0.124576	0.293789	0.0949506		0.0479247	0.232783	0.0214433	0.0767964	0.0867355	0.302094		0.0284122	0.113436	0.327557		0.0498246	0.313641	0.187727
		COG1073	Fermentation-respiration switch protein FrsA, has esterase activity, DUF1100 family	0.00760242	0.00951012	0.0061421		0	0	0.005237	0.0090492	0.00459005	0.00683017		0.00179422	0.0055416	0.00530743		0.00599859	0	0.0014111	0.00473349	0.00624886	0.00122606		0.0066449	0.00714884	0.0048956		0.00600732	0.00903637	0.00847515
		COG1217	Predicted membrane GTPase involved in stress response	0.0249384	0.022464	0.0647568		0.00243218	0.010842	0.0668094	0.048936	0.0692989	0.078754		0.027566	0.0143839	0.0635132		0.0224498	0.0443749	0.0403699	0.0242376	0.0392349	0.0597209		0.0584429	0.0457381	0.0683817		0.0441545	0.0182572	0.0332651
		COG1366	Anti-anti-sigma regulatory factor (antagonist of anti-sigma factor)	0.0611206	0.0796613	0.0214866		0	0	0.0124426	0.0236351	0.013818	0.010298		0.0240787	0.065634	0.0127065		0.00483941	0.0414591	0.00544117	0.0685474	0.0416564	0.0102326		0.0343147	0.0343102	0.0158466		0.0147561	0.0650169	0.0336583
		COG1409	3,5-cyclic AMP phosphodiesterase CpdA	0.0429389	0.0401381	0.0543211		0.00760718	0	0.0236902	0.0285062	0.0265806	0.0234218		0.0155198	0.0386624	0.0178827		0	0	0.00403167	0.0482502	0.0450511	0.00647515		0.0128719	0.0492385	0.0388166		0.0058113	0.0399156	0.060967
		COG1437	Adenylate cyclase class IV, CYTH domain (includes archaeal enzymes of unknown function)	0.0117127	0.00948563	0.00677448		0	0.0057243	0.00342983	0.0037731	0.00164207	0.00244377		0.00300221	0.0114298	0.00489739		0.00444125	0	0	0.0132813	0.00739378	0		0.00156888	0.00829112	0.00543188		0.00556428	0.00699782	0.00741549
		COG1493	Serine kinase of the HPr protein, regulates carbohydrate Metabolism	0.0422709	0.0395314	0.0228493		0.0262949	0	0.0347778	0.0175476	0.0201051	0.0203901		0.0277012	0.0456389	0.0159261		0.0266375	0.0383004	0.021021	0.0510491	0.0369072	0.0231122		0.0384399	0.0299286	0.0262141		0.0285948	0.0347889	0.0257473
		COG1551	sRNA-binding carbon storage regulator CsrA	0.0283077	0.031096	0.00624113		0	0	0.00774778	0.00782243	0.00408352	0.0041631		0.0104951	0.0251969	0.00385107		0	0	0.00221185	0.0329425	0.0175644	0.00887111		0.0162349	0.0184784	0.00722975		0.0363727	0.0272478	0.0132315
		COG1623	Diadenylate cyclase (c-di-AMP synthetase), DNA integrity scanning protein DisA	0.00320626	0.00412382	0.00282952		0.00201689	0	0.00472264	0.00311938	0.00478144	0.00536272		0.00702807	0.0013474	0.00591601		0.0297215	0	0.0166221	0.000958208	0.0026423	0.0118909		0.00380633	0.00123944	0.00416314		0.0096315	0.00246062	0.00374684
		COG1624	Diadenylate cyclase (c-di-AMP synthetase), DisA_N domain	0.0338616	0.0340894	0.0253832		0	0	0.0348902	0.0232461	0.0240143	0.0275194		0.0180858	0.037751	0.0159922		0.00617992	0.0345749	0.0156633	0.0448399	0.0337431	0.00764809		0.0332191	0.0362826	0.0242183		0.0175409	0.0356179	0.0314631
		COG1639	HD-like signal output (HDOD) domain, no enzymatic activity	0.053776	0.0579392	0.0145735		0.00400577	0.00816023	0.00583288	0.0155243	0.0122879	0.01308		0.0233451	0.062267	0.0107574		0.00296819	0	0.0074237	0.067199	0.045998	0.0219778		0.00210022	0.0308397	0.0261571		0.00303144	0.0336845	0.0244226
		COG1660	RNase adaptor protein for sRNA GlmZ degradation, contains a P-loop ATPase domain	0.011352	0.0074185	0.02088		0	0.00406891	0.027348	0.0237003	0.0271882	0.0209721		0.0127979	0.00372962	0.0214813		0.00226404	0.00487611	0.0185833	0.00460218	0.0116253	0.00916356		0.0370206	0.0235383	0.0273229		0.0203993	0.0226496	0.0224098
		COG1702	Phosphate starvation-inducible protein PhoH, predicted ATPase	0.0344658	0.0347457	0.0366947		0.00573124	0.0048222	0.0558452	0.0374228	0.0461027	0.0394285		0.0220835	0.0355765	0.0424737		0.00893968	0.0350341	0.0166005	0.0342336	0.0372676	0.0244341		0.0454776	0.0492137	0.0478746		0.0250006	0.0418403	0.0410637
		COG1716	Forkhead associated (FHA) domain, binds pSer, pThr, pTyr	0.0257084	0.0308885	0.0382857		0.0278574	0.0624518	0.0369805	0.0823284	0.0371793	0.0603419		0.0112865	0.0176652	0.0920439		0.0176888	0.0088446	0.0209265	0.0260998	0.030273	0.0702778		0.019563	0.0434983	0.0316775		0.0312992	0.0895085	0.0544912
		COG1718	Serine/threonine-protein kinase RIO1	0.0018573	0.00220118	0.0142529		0.00677341	0.131179	0.00455387	0.0120108	0.00776553	0.00441996		0.0130895	0.00160877	0.00395167		0.00937785	0	0.00999717	0.000850465	0.00488111	0.00522981		0.0167634	0.00241387	0.00444824		0.0732092	0.00564414	0.00870136
		COG1774	Cell fate regulator YaaT, PSP1 superfamily (controls sporulation, competence, biofilm development)	0.033947	0.0355735	0.027183		0	0	0.039771	0.027135	0.0277734	0.0226154		0.0152511	0.029356	0.0224306		0.0174139	0.0369536	0.0104244	0.0289279	0.0301721	0.0101871		0.0273828	0.039256	0.022744		0.0174293	0.0307567	0.0315547
		COG1776	Chemotaxis protein CheY-P-specific phosphatase CheC	0.0427534	0.034604	0.00739133		0	0	0.0171791	0.0109542	0.00293369	0.00387934		0.0128119	0.025474	0.00513764		0	0	0.00442188	0.0335254	0.0172205	0.00152486		0.0392082	0.025754	0.0106461		0.0236647	0.0422335	0.0197364
		COG1806	Regulator of PEP synthase PpsR, kinase-PPPase family (combines ADP:protein kinase and phosphorylase activities)	0.00130657	0.00140389	0.00425657		0.0136028	0.0102727	0.00720454	0.00670319	0.0117529	0.0123247		0.0103376	0.000259025	0.0055567		0	0	0.0217846	0.000729936	0.0043699	0.00985843		0.0130806	0.00306217	0.0160569		0.00395473	0.00242003	0.00535139
		COG1854	S-ribosylhomocysteine lyase LuxS, autoinducer biosynthesis	0.0222213	0.026987	0.00249688		0	0.00516996	0.00451573	0.00153341	0.000842659	0.00399833		0.0200475	0.0261651	0.00731136		0.00212177	0.00261455	0.0142576	0.0227888	0.0154659	0.00924543		0.00391721	0.00201143	0.00142212		0.00405951	0.00284178	0.0015496
		COG1923	sRNA-binding regulator protein Hfq	0.00264038	0.00120352	0.00225736		0	0	0.00181386	0.0057382	0.0079219	0.00592853		0	0.000345731	0.000693017		0	0	0.00280176	0.000502108	0.0017175	0.00876377		0.00667986	0.00307738	0.00791876		0.00748423	0.00548717	0.00376613
		COG1925	Phosphotransferase system, HPr and related phosphotransfer proteins	0.0477166	0.0404237	0.0159809		0	0	0.0402559	0.0167929	0.0164727	0.015715		0.0159504	0.030614	0.0163353		0.00957596	0.0704075	0.0280629	0.0321133	0.0248403	0.0280601		0.0411347	0.0298905	0.0187185		0.0364166	0.0364565	0.026388
		COG1966	Carbon starvation protein CstA	0.0174246	0.0148582	0.0245427		0	0.00760335	0.0182899	0.0172384	0.0143967	0.02372		0.0546359	0.0960409	0.0720072		0.00534565	0.00440097	0.0179382	0.0727115	0.0620232	0.0690841		0.0229234	0.0432479	0.0208991		0.0231157	0.0233957	0.0351413
		COG1993	PII-like signaling protein	0.000627057	0.000286206	0.00192198		0.006717	0	0.000504131	0.000351582	0.000675468	0.00224968		0.000836075	0.000103208	0.000520233		0	0	0.0012386	5.51589e-05	0.000344008	0.000847526		0.00085474	0.000499741	0.0031273		0	0.000237888	0.00123709
		COG2018	Predicted regulator of Ras-like GTPase activity, Roadblock/LC7/MglB family	0.000527507	0.000609328	0.000906568		0	0	0.00393663	0.00483783	0.00123536	0.0017253		0.000394426	0.00111003	0		0.00361066	0	0.00102602	0.00165608	0.001224	0		0.002346	0.000385378	0.00489391		0	0.00316829	0.000751181
		COG2062	Phosphohistidine phosphatase SixA	0.000990972	0.000760041	0.00606965		0	0.00733652	0.0023814	0.00671096	0.00506221	0.00897215		0.000635998	0.000559673	0.0108301		0	0	0.00215607	0.000486616	0.00196041	0.0119209		0.00188054	0.00776358	0.0125103		0.000790561	0.00678918	0.00428844
		COG2112	Predicted Ser/Thr protein kinase	0.00239272	0.00427309	0.00560407		0	0	0.000778305	0.00543172	0.00190986	0.00141038		0.00193491	0.000509542	0.00146632		0.00119243	0.00257034	0.00349695	0.00015262	0.00160722	0		0.00169791	0.000638178	0.00348		0.00418175	0.00138038	0.00382968
		COG2114	Adenylate cyclase, class 3	0.180468	0.21511	0.0359088		0.00358015	0.0202107	0.0327346	0.0241172	0.0186511	0.0174343		0.101616	0.229689	0.0454933		0.032987	0.011951	0.058384	0.229599	0.14749	0.0281678		0.0328131	0.100406	0.0488432		0.0505155	0.0897215	0.0605067
		COG2172	Anti-sigma regulatory factor (Ser/Thr protein kinase)	0.0603138	0.0701294	0.0149872		0	0	0.0252497	0.0215617	0.0104838	0.0107314		0.0233407	0.0583378	0.0114718		0.00743115	0.0414591	0.00544117	0.0546284	0.0314377	0.00515725		0.035498	0.0334063	0.0136624		0.0209203	0.0486386	0.0330117
		COG2184	Fido, protein-threonine AMPylation domain	0.0235815	0.0241701	0.0521071		0.00481142	0.0064097	0.0263825	0.045816	0.0545786	0.0406702		0.0208608	0.0406549	0.0378013		0.0121228	0	0.0190062	0.0399431	0.0559414	0.0245157		0.0272124	0.0429435	0.0418724		0.00839354	0.0440086	0.0509781
		COG2197	DNA-binding response regulator, NarL/FixJ family, contains REC and HTH domains	0.366501	0.44028	0.205035		0.0144216	0.0384479	0.143334	0.161935	0.148262	0.1672		0.133027	0.31179	0.228951		1.43391	0.784813	0.0770228	0.304162	0.220221	0.525733		0.177675	0.231223	0.162069		0.0415859	0.21009	0.221134
		COG2198	HPt (histidine-containing phosphotransfer) domain	0.34108	0.378064	0.0427202		0	0	0.0387274	0.0680867	0.0166218	0.0174643		0.108843	0.359525	0.0500286		0.00334298	0	0.0135639	0.354814	0.166969	0.047353		0.087563	0.133689	0.0640619		0.068706	0.22207	0.098002
		COG2199	GGDEF domain, diguanylate cyclase (c-di-GMP synthetase) or its enzymatically inactive variants	0.172167	0.177227	0.0338095		0	0	0.0547852	0.0584194	0.0300894	0.0219683		0.0668858	0.146077	0.0354603		0.0154558	0	0.000569462	0.167715	0.112824	0.0400125		0.0528993	0.113313	0.0787396		0.0232452	0.0966857	0.0813089
		COG2200	EAL domain, c-di-GMP-specific phosphodiesterase class I (or its enzymatically inactive variant)	0.029648	0.0306895	0.00839443		0	0.0118529	0.0120371	0.0220947	0.0137854	0.00554064		0.0223272	0.0271732	0.0139188		0.00304447	0	0.00594859	0.0521803	0.0395044	0.019955		0.00777302	0.018214	0.0229919		0.0158006	0.0160035	0.0108628
		COG2202	PAS domain	0.121136	0.120517	0.0395018		0	0	0.0216621	0.0729018	0.0347486	0.0231983		0.0288098	0.0886818	0.012282		0	0	0.00221904	0.0776271	0.0346223	0.0137429		0.0365353	0.0670394	0.062492		0.0343154	0.117812	0.0527206
		COG2203	GAF domain	0.198023	0.232161	0.0483252		0	0	0.0305357	0.0802859	0.0242174	0.0114416		0.0727053	0.205559	0.0305777		0.00209606	0	0.00348426	0.241138	0.119737	0.024568		0.0267148	0.14115	0.0708115		0.0172437	0.130497	0.077864
		COG2204	DNA-binding transcriptional response regulator, NtrC family, contains REC, AAA-type ATPase, and a Fis-type DNA-binding domains	0.253807	0.28525	0.20231		0	0	0.123569	0.222293	0.203941	0.205001		0.146387	0.312478	0.139933		0.00858733	0	0.0197693	0.332953	0.250834	0.100143		0.105495	0.285061	0.270555		0.0677495	0.276291	0.217817
		COG2205	K+-sensing histidine kinase KdpD	0.0808475	0.0720362	0.0892952		0.0240886	0.020544	0.119434	0.105137	0.08863	0.156117		0.0977434	0.0807428	0.0704732		0.0644233	0.0187917	0.130631	0.0560277	0.0850246	0.0714732		0.115609	0.159414	0.111491		0.135225	0.147351	0.103522
		COG2206	HD-GYP domain, c-di-GMP phosphodiesterase class II (or its inactivated variant)	0.162694	0.171407	0.0385211		0	0.00788808	0.053526	0.0410947	0.0176088	0.0122046		0.0997177	0.205477	0.040324		0.0106758	0	0.00832573	0.194126	0.126336	0.0424971		0.0642177	0.120784	0.052074		0.0356538	0.111396	0.0569872
		COG2208	Serine phosphatase RsbU, regulator of sigma subunit	0.0860578	0.108006	0.0349346		0	0	0.0181323	0.0431761	0.0241944	0.0123918		0.0241051	0.0846998	0.0166538		0.0137543	0.0360572	0.0156944	0.0960686	0.0623821	0.0255665		0.0469822	0.0672613	0.0297469		0.0211383	0.0944166	0.0540729
		COG2310	Stress response protein SCP2	0.00367875	0.00316262	0.00752944		0.00771067	0	0.00110223	0.00737316	0.00775292	0.00620064		0.0102752	0.00487435	0.013675		0.00405683	0	0.000907219	0.000551337	0.00416533	0.00147819		0.00276957	0.0027897	0.00108262		0.00260222	0.00918093	0.00881966
		COG2334	Ser/Thr protein kinase RdoA involved in Cpx stress response, MazF antagonist	0.0219994	0.014466	0.0254855		0.0121841	0	0.0313245	0.0355092	0.032178	0.0291494		0.0113204	0.0103	0.0120465		0.0113721	0	0.00982111	0.014076	0.0182882	0.0185779		0.0346057	0.0248741	0.0260585		0.0116879	0.0242605	0.0276836
		COG2336	Antitoxin component of the MazEF toxin-antitoxin module	0.0395762	0.0371742	0.0218126		0	0	0.0346994	0.0292557	0.0347909	0.0230067		0.0263889	0.0485259	0.0137045		0.00508108	0	0.00757785	0.0465009	0.0278637	0.0148211		0.0268793	0.0223084	0.0244822		0.0446004	0.0347813	0.0266979
		COG2339	Membrane proteinase PrsW, cleaves anti-sigma factor RsiW, M82 family	0.0164492	0.0193395	0.00270762		0	0	0.00379524	0.0036703	0.00478217	0.0111435		0.0059642	0.0208135	0.0252362		0	0.00734894	0.0035233	0.0184924	0.0115148	0.0187867		0.00279859	0.00264549	0.00458953		0.00288846	0.00584563	0.00706957
		COG2365	Protein tyrosine/serine phosphatase	0.0244839	0.0228018	0.00783515		0	0	0.00754354	0.00974776	0.0200841	0.0170412		0.00950141	0.0190344	0.0164881		0.00435386	0	0.0139056	0.0087221	0.00723117	0.0142835		0.0153428	0.00967478	0.0130557		0.0174192	0.0101432	0.00615322
		COG2453	Protein-tyrosine phosphatase	0.00392374	0.00599034	0.00293276		0.0229152	0.00702125	0.00163494	0.0108716	0.00398111	0.00590865		0.0110843	0.00209779	0.00566948		0.0149689	0	0.021434	0.00293217	0.00390708	0.0068573		0.00621652	0.00303047	0.0048771		0.00992067	0.0088727	0.0030476
		COG2703	Hemerythrin	0.0808243	0.0851131	0.0189565		0	0	0.0220965	0.0295947	0.0239807	0.00936407		0.0693101	0.148144	0.0269366		0.00295833	0.00319092	0	0.122605	0.0687281	0.0228398		0.0190667	0.0780399	0.0453675		0.0433891	0.0593484	0.037364
		COG2766	Predicted Ser/Thr protein kinase	0.00156524	0.00113022	0.00723642		0	0	0.00400689	0.00376589	0.00433484	0.00453544		0.0108891	0.00219238	0.00774304		0.0207518	0.00995272	0.0182215	0.00134596	0.00368387	0.00193382		0.0111833	0.00096879	0.00537595		0.0217767	0.00221577	0.00181506
		COG2770	HAMP domain	0.0128649	0.0129557	0.00417644		0	0	0.0213066	0.00644171	0.000257854	0.00153242		0.00508802	0.0117479	0.00196838		0	0	0	0.00621089	0.00705363	0.00354169		0.00876282	0.00726455	0.00325864		0.00249269	0.00373077	0.00509032
		COG2808	Predicted FMN-binding regulatory protein PaiB	0.000270051	0.00025941	0.00169923		0	0.00817458	0.000987682	0.00044114	0.00308865	0.00375782		0.00451304	0.000355571	0.0110534		0	0.00381596	0.0056836	0.000383986	0.00187179	0.00781726		0.000327848	0.000439914	0.00884382		0.00576879	0.000581606	0.000885069
		COG2905	Signal-transduction protein containing cAMP-binding, CBS, and nucleotidyltransferase domains	0.0130655	0.0122519	0.0215436		0	0	0.00849454	0.0193759	0.031936	0.0189823		0.0201504	0.0174858	0.0118756		0.0177944	0.0179856	0.0285585	0.0128513	0.0124269	0.0110229		0.00941154	0.0150843	0.0397844		0.0251262	0.0131703	0.0123022
		COG2912	Regulator of sirC expression, contains transglutaminase-like and TPR domains	0.0109321	0.00723921	0.00397283		0	0	0.00256226	0.00923221	0.00481258	0.00557353		0.00727695	0.0136569	0.00554175		0.0158833	0	0.010796	0.0157639	0.0108074	0.00372376		0.0021147	0.00494847	0.00612418		0.0130202	0.00733846	0.00668144
		COG2921	Putative lipoic acid-binding regulatory protein	4.67551e-05	0.00020133	0.00233819		0	0	0.000782163	0.00401623	0.00788307	0.00506384		0.00181708	2.47302e-05	0.000961842		0	0	0.00293601	0.000286922	0.000834442	0.00565436		0.000563989	0.000402227	0.00654331		0.00130527	0.0017315	0.00136594
		COG2972	Sensor histidine kinase YesM	0.0393871	0.0283281	0.0161465		0	0	0.0697316	0.0147842	0.0186976	0.0278218		0.0183403	0.0124873	0.0022891		0	0	0.0237566	0.0219619	0.0173782	0.00315085		0.0550621	0.020789	0.0170777		0.0127106	0.0708212	0.0332229
		COG2976	Putative negative regulator of RcsB-dependent stress response	0.0151707	0.0115139	0.0115524		0	0	0.00577575	0.014127	0.018687	0.0125344		0.00500631	0.014133	0.00683358		0.00394426	0.0412035	0.0068852	0.00815105	0.00823248	0.0241144		0.00457466	0.00861395	0.0153322		0.0128061	0.0113127	0.0123943
		COG3026	Negative regulator of sigma E activity	0.016369	0.0211326	0.0061113		0	0.00316726	0.0018906	0.00580122	0.00823926	0.0046108		0.0106503	0.0281274	0.00420111		0.0047701	0.0547689	0.0149557	0.0254603	0.0161746	0.0115859		0.00422869	0.0074138	0.00982842		0.00550086	0.00849172	0.0075087
		COG3045	Periplasmic catabolite regulation protein CreA (function unknown)	0.000171326	0.000134458	0.00152269		0.00570653	0.00515523	0.000746278	0.000406035	0.00147047	0.00347168		0.00443022	0.000294498	0.00293899		0.0095273	0.00365403	0.00380513	4.43419e-05	0.00101549	0.00148828		0.00132108	0.000359073	0.00282508		0.00814539	0.000435944	0.000351968
		COG3073	Negative regulator of sigma E activity	0.000462282	0.000200026	0.00122324		0	0	0.000514497	0.00169837	0.00507641	0.00243326		0.00150589	0.000504672	0.000604786		0	0	0.00119037	0.000288423	0.000580897	0.00184035		0	0.000217874	0.00224472		0.00125165	0.00077665	0.00122379
		COG3086	Positive regulator of sigma E activity	0.00580296	0.00603303	0.0057139		0	0.00593922	0.00530702	0.00599811	0.00322689	0.00350208		0.00267414	0.00453583	0.00369122		0	0.0360572	0.00397707	0.00242395	0.00458958	0		0.00375518	0.00333397	0.00522525		0.0116757	0.0053473	0.0116918
		COG3109	sRNA-binding protein	0.00389271	0.00177002	0.00187214		0.00730943	0	0.00192313	0.0010421	0.00211242	0.00520633		0.00278876	0.00119327	0.00154191		0.00348684	0	0.00550723	0.00164798	0.00266577	0.00185465		0.00361519	0.00132302	0.000412165		0.00201684	0.00301661	0.00115543
		COG3228	Mlc titration factor MtfA, regulates ptsG expression	0.00056169	0.000309344	0.00430831		0.00969154	0	0.00273	0.00689329	0.008058	0.00660736		0.00791854	0.000252918	0.00202286		0	0	0.00597099	5.91007e-05	0.000764794	0.00595347		0.00340047	0.00110755	0.00645487		0.00174297	0.0039909	0.00215733
		COG3275	Sensor histidine kinase, LytS/YehU family	0.0154446	0.0127031	0.0660094		0.0151204	0.0384956	0.0460108	0.0377608	0.057498	0.0662893		0.0188001	0.0124615	0.0575737		0.0141725	0.074509	0.0287022	0.0629433	0.0422143	0.0245366		0.0204223	0.0327813	0.0332661		0.0546692	0.0383429	0.059735
		COG3290	Sensor histidine kinase regulating citrate/malate Metabolism	0.165746	0.147653	0.0364651		0.00707568	0.0108238	0.0709279	0.045044	0.0239922	0.0198423		0.0454019	0.0729357	0.0308222		0.00395597	0	0.0222793	0.081869	0.0556341	0.0188825		0.12497	0.0849094	0.0364056		0.0650816	0.0768341	0.0545994
		COG3292	Periplasmic ligand-binding sensor domain	0.0186178	0.0211327	0.0645432		0	0	0.00765999	0.0433292	0.0873929	0.120174		0.0297672	0.0458514	0.116259		0.0216775	0.00132435	0.0145386	0.0300455	0.0471614	0.00999095		0.00655697	0.030362	0.0628312		0.0075659	0.0367712	0.0828681
		COG3300	MHYT domain, NO-binding membrane sensor	0.000136228	0.000399918	0.000312166		0	0	0.000471062	0.00093749	0.000344179	0.000620445		0.00237896	0.00127883	0.00110513		0	0.00499715	0	0.000295092	0.000399447	0		0.00115262	0.000319166	0.000263635		0	0.000220355	0.000963469
		COG3322	Extracellular (periplasmic) sensor domain CHASE (specificity unknown)	0.00230995	0.0025766	0.00243663		0	0	0.00157494	0.00207754	0.00204983	0.00298678		0.00814595	0.00150881	0.00503238		0	0	0.00580616	0.000126318	0.00167303	0.00518639		0.00537764	0.00218434	0.00164468		0.00697592	0.00105942	0.000982665
		COG3412	PTS-EIIA-like component DhaM of the dihydroxyacetone kinase DhaKLM complex	0.00622869	0.00344418	0.000419741		0	0	0.0023622	0.00019979	0.000236335	0.00189944		0.00150357	0.000164513	0.00993443		0.00293876	0	0.00117098	0.000134219	0.00097812	0.0138695		0.00191403	0.00163247	0.000211585		0	0.00255964	0.000445627
		COG3434	c-di-GMP-related signal transduction protein, contains EAL and HDOD domains	0.0179402	0.0104828	0.00689886		0.0396784	0.00572808	0.01111	0.0153859	0.00621741	0.00773879		0.0131943	0.00406351	0.00521643		0.00994212	0.0043742	0.0158328	0.0171467	0.0131655	0.0385532		0.0190879	0.0168697	0.0219673		0.0179028	0.0274092	0.0271285
		COG3437	Response regulator c-di-GMP phosphodiesterase, RpfG family, contains REC and HD-GYP domains	0.393096	0.439573	0.100804		0	0	0.0884421	0.132298	0.0446809	0.0356662		0.162538	0.356413	0.0779927		0.00980781	0	0.0112624	0.447336	0.277591	0.102681		0.0851146	0.234064	0.131351		0.0857022	0.306419	0.161864
		COG3447	Integral membrane sensor domain MASE1	0.0010438	0.000692533	0.000841567		0	0	0.000649864	0.000776703	0.000828885	0.00166213		0.00268646	0.000135413	0.000204712		0	0	0.00235446	0.000572771	0.000761866	0.000614167		0.00147601	0.00043142	0.00130694		0.0012785	0.00104676	0.000643969
		COG3448	CBS-domain-containing membrane protein	0.0146621	0.0130976	0.016621		0	0	0.0150236	0.0160912	0.0218325	0.0212488		0.0114907	0.0140882	0.00820142		0.00352607	0.0408141	0.0181759	0.0104339	0.0141075	0.0238424		0.015853	0.0189476	0.0258911		0.0157142	0.015023	0.0161008
		COG3452	Extracellular (periplasmic) sensor domain CHASE (specificity unknown)	0.0158312	0.0204466	0.00140484		0	0	0.000686334	0.00192799	0.00167751	0.000977538		0.0172922	0.0222177	0.00514372		0.0135465	0.00286986	0.00875305	0.00340095	0.00340803	0.0402223		0.0126675	0.00201579	0.0058049		0.00426438	0.00296777	0.00231202
		COG3456	Predicted component of the type VI protein secretion system, contains a FHA domain	0.00877137	0.0107878	0.0073275		0.0395277	0.0436179	0.00602865	0.0133821	0.0149773	0.0283223		0.0090073	0.004972	0.0191447		0.0173256	0	0.0187478	0.00825238	0.00782174	0.0203304		0.0119672	0.00907315	0.0208523		0.0308153	0.0109024	0.018989
		COG3476	Tryptophan-rich sensory protein (mitochondrial benzodiazepine receptor homolog)	0.00330952	7.41475e-05	0.000978737		0	0	0.00126777	0.000292499	0	0.00107402		0.00119907	3.96007e-05	0.0013518		0	0	0	2.37523e-05	0.000280491	0		0.000407568	0.000572011	0		0.0210169	0.000223052	0.000101359
		COG3480	Predicted secreted protein containing a PDZ domain	0.0034355	0.00357049	0.00422535		0.0126012	0.00322496	0.00404701	0.00325946	0.00251775	0.00670031		0.00535092	0.000434424	0.0142748		0.0138281	0.00450719	0.0105819	0.00258515	0.00253579	0.0104746		0.0150255	0.00165404	0.00343147		0.00648454	0.00203577	0.00388595
		COG3550	Serine/threonine protein kinase HipA, toxin component of the HipAB toxin-antitoxin module	0.0290504	0.031332	0.0308387		0	0	0.0313491	0.0391851	0.0479015	0.0453843		0.0093085	0.0139685	0.0505358		0.00335272	0	0.00775279	0.0194052	0.0214963	0.0040369		0.0235015	0.0243878	0.0335179		0.0239578	0.0218537	0.0400707
		COG3605	Signal transduction protein containing GAF and PtsI domains	0.0049243	0.00781128	0.00469331		0	0.0337902	0.00525759	0.00882868	0.00581795	0.00699297		0.013406	0.00589535	0.00404394		0.0151021	0.00420977	0.0145665	0.00157224	0.00305451	0.0044529		0.00704174	0.00675008	0.00630178		0.0174391	0.00532734	0.00603024
		COG3614	Extracellular (periplasmic) sensor domain CHASE1 (specificity unknown)	0.00100013	0.00168491	0.000904468		0	0	0.000560725	0.0020013	0.000667773	0.00120943		0.00397109	0.00276444	0.00221159		0.00662569	0	0.00378986	0.000219942	0.0011756	0.0125406		0.00223816	0.000365509	0.00227288		0.00271942	0.000806008	0.000850005
		COG3629	DNA-binding transcriptional activator of the SARP family	0.00360439	0.00351807	0.00647395		0	0	0.0132719	0.00801843	0.00423164	0.00587338		0.00325742	0.00404772	0.00658775		0.00826309	0	0.00115804	0.00126571	0.00213357	0		0.00445332	0.00856005	0.0079343		0.00298004	0.0112727	0.0139927
		COG3679	Cell fate regulator YlbF, YheA/YmcA/DUF963 family (controls sporulation, competence, biofilm development)	0.000469288	0.000185496	0.000697129		0	0	0.00274739	0.00152634	0.00113671	0.00195038		0.0029581	0	0		0	0	0.0106043	0.000117534	0.00226415	0		0.00650415	0.00174934	0.0012473		0.00570315	0.00279747	0.00190479
		COG3706	Two-component response regulator, PleD family, consists of two REC domains and a diguanylate cyclase (GGDEF) domain	0.309203	0.363427	0.0599231		0.0068953	0	0.0540649	0.106374	0.0365963	0.0268673		0.0865675	0.226553	0.0435616		0.0295574	0	0.00896618	0.301407	0.169078	0.0569174		0.0820097	0.176466	0.080543		0.051542	0.189516	0.0961001
		COG3707	Two-component response regulator, AmiR/NasT family, consists of REC and RNA-binding antiterminator (ANTAR) domains	0.0266943	0.0293266	0.00275023		0	0.0294132	0.00481575	0.00978012	0.00210461	0.0095949		0.0167895	0.0271654	0.0180933		0.00315465	0	0.0107449	0.0288393	0.0190671	0.0176522		0.00533049	0.00200528	0.00285508		0.00153246	0.020128	0.00177178
		COG3758	Various environmental stresses-induced protein Ves (function unknown)	0.000737905	0.000293	0.000559425		0	0	0.00129485	0.000207149	0.000200981	0.00104693		0.00268763	0.000893112	0.00066417		0	0	0.00990571	0	0.000899116	0		0.00494421	0.000724172	0.00105441		0.004567	0.0019975	0.000213347
		COG3806	Anti-sigma factor ChrR, cupin superfamily	0.00203841	0.00257663	0.000554201		0	0	0.000244841	0.000758079	0.000214616	0.000385867		0.00146245	0.00239099	0.00399186		0	0	0.00452697	0.00138786	0.00119881	0.00180783		0.000140554	0.000658494	0.00124476		0.00267955	0.00130518	0.000551412
		COG3830	ACT domain, binds amino acids and other small ligands	0.0160933	0.0212825	0.00752524		0	0	0.0060619	0.00464736	0.0047029	0.00693371		0.0145519	0.0245757	0.0122816		0.0025442	0	0	0.0251254	0.0173275	0.00588549		0.0078811	0.00858549	0.00492166		0.00441506	0.010955	0.0100068
		COG3848	Phosphohistidine swiveling domain of PEP-utilizing enzymes	0.0128984	0.0088471	0.00307837		0	0	0.00699954	0.00198341	0.00170717	0.00329277		0.00890518	0.0206644	0.00609325		0	0	0.00293193	0.0179053	0.00886262	0		0.0117728	0.00466106	0.0035921		0.0100974	0.00799691	0.00295858
		COG3850	Signal transduction histidine kinase, nitrate/nitrite-specific	0.0822403	0.0997313	0.0276162		0	0.0213471	0.0301852	0.0291472	0.0273823	0.02157		0.044114	0.0762086	0.0281256		0.0229318	0.00765911	0.0214108	0.121732	0.0692311	0.0475691		0.0262522	0.0591104	0.0414408		0.052337	0.0491573	0.0456998
		COG3851	Signal transduction histidine kinase, glucose-6-phosphate specific	0.00896477	0.00583901	0.00463187		0	0.0115437	0.00760947	0.00980566	0.00432689	0.00828344		0.016889	0.00278463	0.00736134		0.0471832	0.0266018	0.0320591	0.00922599	0.0105068	0.0135543		0.00994706	0.00532127	0.00397273		0.0252347	0.00550867	0.00538052
		COG3852	Signal transduction histidine kinase, nitrogen specific	0.0213022	0.0174857	0.00996856		0	0.00806702	0.0083565	0.00859054	0.00965611	0.00751475		0.0128602	0.0174072	0.00509584		0.00911963	0.00641343	0.00711342	0.0265602	0.0190018	0.00950808		0.00360707	0.0220622	0.0242522		0.0245895	0.0128083	0.0130941
		COG3887	c-di-AMP phosphodiesterase, consists of a GGDEF-like and DHH domains	0.0141766	0.010315	0.0146587		0.00422389	0.0236895	0.0358029	0.0207701	0.0168483	0.0239383		0.050624	0.00692079	0.0178959		0.0506669	0.0574633	0.117527	0.00323494	0.0167017	0.0171478		0.0487314	0.0243316	0.0136878		0.0515069	0.0184153	0.0203911
		COG3916	N-acyl-L-homoserine lactone synthetase	0.00018185	0.000124857	0.00061431		0	0	0.00111957	0.001878	0.00146373	0.00123786		0.0108026	0.00011735	0.00318585		0	0	0.00452054	7.07524e-05	0.00167534	0.00488982		0.00162867	0.000474948	0.00319194		0.00394712	0.00203912	0.00317656
		COG3920	Two-component sensor histidine kinase, HisKA and HATPase domains	0.00149649	0.00129361	0.00155237		0	0	0.00192164	0.00182588	0.00189939	0.00540623		0.00349622	0.00023009	0.0133057		0	0.00545801	0.00956362	0.000247246	0.00248429	0.0110594		0.00410977	0.00228921	0.00697522		0.00378618	0.00160427	0.00174617
		COG3947	Two-component response regulator, SAPR family, consists of REC, wHTH and BTAD domains	0.00754237	0.00931321	0.0119769		0	0.00451926	0.01042	0.0108372	0.00988214	0.00934488		0.00614198	0.00188232	0.00855645		0.121739	0.00446319	0.00770602	0.0251416	0.0170217	0.00179199		0.0121944	0.0088663	0.00684342		0.00929151	0.0120888	0.0131443
		COG4191	Signal transduction histidine kinase regulating C4-dicarboxylate transport system	0.0438324	0.0368883	0.0370312		0.00481505	0	0.0210232	0.05609	0.0616856	0.0602693		0.0398878	0.0513667	0.0173962		0.0105031	0	0.0273087	0.0326164	0.0339905	0.032263		0.0262602	0.0437633	0.0744016		0.0287953	0.0448413	0.0341663
		COG4192	Signal transduction histidine kinase regulating phosphoglycerate transport system	0.00327723	0.0031701	0.00484052		0.240842	0.0157177	0.00568607	0.00700681	0.00523815	0.00517989		0.0132372	0.00269481	0.00500781		0.0154503	0	0.00895333	0.00342662	0.00353507	0.00338263		0.00911124	0.00410421	0.00283311		0.0259572	0.00632106	0.00514673
		COG4219	Signal transducer regulating beta-lactamase production, contains metallopeptidase domain	0.0411604	0.0293749	0.0445841		0.00682733	0	0.0563302	0.0462514	0.0364334	0.0467824		0.00755089	0.00423551	0.0175297		0.0087141	0.00397348	0.00807078	0.00315501	0.0139282	0.00608111		0.0746884	0.0703634	0.0330139		0.0251333	0.052875	0.0588377
		COG4250	Sensory domain found in diguanylate cyclases and two-component systems (DICT domain)	0.00012462	5.1884e-05	0.00091589		0	0	0.000967459	0.000409285	0.000150199	0.000822991		0.000743186	0.000141145	0.000851601		0.00257858	0	0.00120432	3.3921e-05	0.00131645	0		0.0025891	3.94545e-05	0.000201462		0.000149414	0.00018277	0.000120099
		COG4251	Bacteriophytochrome (light-regulated signal transduction histidine kinase)	0.00636444	0.00604289	0.0138304		0.0122241	0.0052904	0.0144517	0.015577	0.0097353	0.012762		0.0196257	0.0067618	0.00902559		0.014375	0.0104106	0.038113	0.00999298	0.00903678	0.0088597		0.011938	0.0147818	0.0132346		0.0143845	0.0184531	0.0117945
		COG4252	Extracellular (periplasmic) sensor domain CHASE2 (specificity unknown)	0.0627203	0.0687988	0.0126418		0.00369476	0	0.0114449	0.0100566	0.0121464	0.014539		0.0356135	0.0751299	0.0155533		0.0169925	0	0.00463733	0.0773467	0.043719	0.00909902		0.0222525	0.0335256	0.0207052		0.0152816	0.0304449	0.0293132
		COG4398	Small ligand-binding sensory domain FIST	0.00211621	0.00154357	0.00198512		0.0128621	0.00485298	0.00337626	0.00307459	0.00230843	0.00419275		0.00799635	0.00108893	0.00499163		0.00958298	0	0.0125069	0.000513191	0.0013176	0.00391198		0.00309588	0.00385001	0.00179888		0.00789344	0.00344463	0.00343827
		COG4464	Tyrosine-protein phosphatase YwqE	0.00118338	0.000769232	0.00161974		0	0	0.00640034	0.00423094	0.00141665	0.00526332		0.00356435	0.000219377	0.00136081		0	0	0.00721598	0.000276769	0.00266216	0.00605945		0.00987702	0.00198459	0.0022993		0.00823419	0.00455387	0.00324255
		COG4550	Cell fate regulator YmcA, YheA/YmcA/DUF963 family (controls sporulation, competence, biofilm development)	7.06792e-05	4.68435e-05	0		0	0	3.81518e-05	0.000125032	0.000502255	0.00183834		0.00181868	6.67994e-05	0.000439684		0	0	0.00379478	0	0.000177905	0		0.000291884	0	0.000112749		0.000551326	0.000120487	0.00013021
		COG4564	Signal transduction histidine kinase	0.00916616	0.0108555	0.0112476		0.00502341	0	0.00786447	0.00765566	0.00693033	0.0119779		0.0129568	0.00544712	0.00640637		0.00232222	0.00632552	0.00696028	0.0131326	0.0110153	0.017252		0.00763697	0.0369407	0.0210067		0.0188514	0.0106089	0.0129118
		COG4566	Two-component response regulator, FixJ family, consists of REC and HTH domains	0.0101276	0.0130291	0.0101229		0	0.0158862	0.00423571	0.00835914	0.019127	0.0109427		0.0247845	0.00924846	0.0138854		0.00661967	0	0.00669972	0.0164064	0.012099	0.0192831		0.0134592	0.00480358	0.0244543		0.00871102	0.00688838	0.0058099
		COG4567	Two-component response regulator, ActR/RegA family, consists of REC and Fis-type HTH domains	0.00366071	0.00233045	0.00102741		0	0	0.00119171	0.0015236	0.00157477	0.00149879		0.00450939	0.00237016	0.0026207		0.00459514	0.00377562	0.00246512	0.0036646	0.00217837	0.0035338		0.00551078	0.00114336	0.00231035		0.00215138	0.00272371	0.000918412
		COG4579	Isocitrate dehydrogenase kinase/phosphatase	0.00551753	0.00193846	0.00584888		0.0084409	0.0258182	0.00404741	0.00568362	0.00762691	0.00835893		0.0233123	0.00093361	0.00768067		0.0121789	0.017568	0.0157524	0.00277886	0.00420694	0.00994206		0.00622922	0.00186998	0.00462497		0.0193925	0.00181495	0.00317216
		COG4585	Signal transduction histidine kinase	0.0877734	0.08486	0.0498595		0.0498594	0.0625909	0.0434634	0.0366921	0.0372713	0.0736183		0.0270507	0.0403529	0.0927952		0.0356453	0.0058073	0.045176	0.0386744	0.0351343	0.0800504		0.0681701	0.0592117	0.0478924		0.0187271	0.0539957	0.0657796
		COG4753	Two-component response regulator, YesN/AraC family, consists of REC and AraC-type DNA-binding domains	0.0754479	0.0721013	0.0446563		0	0	0.08721	0.0436964	0.0387097	0.0577651		0.0506349	0.0770329	0.0337814		0.0253544	0.0349333	0.0201745	0.0612721	0.0574308	0.0235883		0.0545966	0.0613538	0.0490674		0.0319078	0.131103	0.0964445
		COG4831	Roadblock/LC7 domain	0.000304218	0	0.000111959		0.0287036	0	0.000290989	0.000455175	0	0.000212246		0.00142414	0	0.000884479		0	0	0.00302039	0	0	0		0	0.000109569	5.92532e-05		0.000615623	0.000319762	0.000622071
		COG4853	Two-component signal transduction system YycFG, regulatory protein YycI	0.00381844	0.00201668	0.00126406		0	0	0.00237373	0.00111102	0.000676903	0.00206018		0.00685113	0.000624732	0.00238415		0	0	0.00730648	8.47107e-05	0.000836036	0		0.0076602	0.000821111	0.00114525		0.0052695	0.00166161	0.00184541
		COG4863	Two-component signal transduction system YycFG, regulatory protein YycH	0.00138747	0.00125984	0.00143434		0.0112372	0	0.0026051	0.00278346	0.00148852	0.00350338		0.00684095	9.91927e-05	0.00286045		0.0115877	0.0137724	0.012401	0.000726137	0.00184805	0.00644846		0.00163215	0.000822256	0.00143505		0.00707846	0.000721536	0.00108553
		COG4936	Ligand-binding sensor domain	0.0319671	0.0344112	0.00563883		0.00937705	0	0.00969256	0.00217536	0.00299408	0.00521049		0.0240738	0.0405198	0.020013		0.0363005	0.0144272	0.344461	0.0366726	0.0476668	0.024514		0.00361141	0.00816187	0.00514128		0.0157479	0.0123349	0.00911785
		COG4943	Environmental sensor c-di-GMP phosphodiesterase, contains periplasmic CSS-motif sensor and cytoplasmic EAL domain	0.0054077	0.0051935	0.00269849		0.0200222	0.0285824	0.00362866	0.00261208	0.00395478	0.00649423		0.0108883	0.00145937	0.00823302		0.00856355	0.00670005	0.0145425	0.00142556	0.0043809	0.00660007		0.00664014	0.00326921	0.00362583		0.0151965	0.00230469	0.00275152
		COG4978	Bacterial effector-binding domain	0.0110724	0.00818043	0.0207051		0	0	0.0173731	0.0172978	0.0131823	0.0111449		0.00359146	0.000354664	0.00141198		0	0	0.0132939	0.00099317	0.0109434	0		0.00533661	0.0266314	0.0187374		0.00620072	0.0162267	0.0248869
		COG4999	Uncharacterized domain of BarA-like signal transduction histidine kinase	0.00187918	0.00288882	0.000838243		0	0	0.000195378	0	0.000112597	0.000794425		0.00119736	0	0.00035151		0	0	0.00116651	5.05497e-05	0.000147487	0.00080592		0.000339107	3.99454e-05	0.000354631		0.000431179	0.000593835	0
		COG5000	Signal transduction histidine kinase involved in nitrogen fixation and Metabolism regulation	0.19466	0.191085	0.0652781		0.0441268	0.0122295	0.0672049	0.0641732	0.0572953	0.0570768		0.0716422	0.108088	0.0590346		0.0410558	0.0154259	0.034421	0.162716	0.107565	0.050412		0.0899201	0.0912795	0.0769151		0.111401	0.0926976	0.0807381
		COG5001	Predicted signal transduction protein containing a membrane domain, an EAL and a GGDEF domain	0.00596807	0.00507688	0.00516152		0	0.00463592	0.00620633	0.0106787	0.01257	0.0114419		0.0217148	0.005411	0.0105172		0.0204734	0.0101212	0.0315796	0.0104543	0.0111984	0.00997804		0.0200294	0.00563594	0.0268833		0.0400454	0.0137528	0.0096105
		COG5002	Signal transduction histidine kinase	0.115721	0.115701	0.074782		0.00466343	0.00733258	0.107875	0.0822765	0.0499326	0.0446902		0.0525003	0.134227	0.0528246		0.019692	0.0341996	0.051306	0.12117	0.112312	0.0929562		0.123736	0.139403	0.0915916		0.0988847	0.133902	0.0996426
		COG5007	Acid stress-induced BolA-like protein IbaG/YrbA, predicted regulator of iron Metabolism	3.72155e-05	0	0.000996123		0	0.00553196	0.000565722	0.00249317	0.00623824	0.00265459		0	9.65936e-05	0.000128896		0	0	0	0	0	0.00501077		0	7.04035e-05	0.00296652		0	0	0
		COG5032	Phosphatidylinositol kinase or protein kinase, PI-3 family	0.00306312	0.00208225	0.00405243		0.0428581	0.023632	0.00629026	0.0129479	0.00508398	0.0106667		0.0390343	0.00125096	0.0136781		0.0754156	0.177221	0.077625	0.000362508	0.00856406	0.0380141		0.0152034	0.00201893	0.00390251		0.0633339	0.00315393	0.00414972
		COG5126	Ca2+-binding protein, EF-hand superfamily	0.00282012	0.00233444	0.00978026		0.0650988	0.0489429	0.00801278	0.0808353	0.00810073	0.0130105		0.0508697	0.00308223	0.0165846		0.076265	0.0184847	0.0762918	0.000815707	0.0118467	0.033717		0.0179021	0.00547298	0.0064749		0.0737406	0.00334315	0.016827
		COG5212	cAMP phosphodiesterase	0.00171458	0.00122836	0.00233832		0.0226618	0	0.00186298	0.00472516	0.00398432	0.00377637		0.0137345	0.000962954	0.00553898		0.0103588	0.00403695	0.00373842	0.000128555	0.00177351	0.00127219		0.00489939	0.000849822	0.0134692		0.0135164	0.00305491	0.00161608
		COG5238	Ran GTPase-activating protein (RanGAP) involved in mRNA processing and transport	0.00536282	0.00669241	0.00324945		0.0500375	0.0281478	0.00519697	0.199799	0.00499165	0.00642926		0.0256128	0.0061504	0.00612374		0.0361198	0.0306059	0.0230917	0.00365729	0.00474287	0.0126949		0.017415	0.00274226	0.00482611		0.0189296	0.00483657	0.00327863
		COG5278	Extracellular (periplasmic) sensor domain CHASE3 (specificity unknown)	0.0189535	0.0193914	0.00495181		0	0	0.00142869	0.00412131	0.00196353	0.00133872		0.00057537	0.00519665	0.000523875		0	0.00354197	0.00135827	0.00823873	0.00640324	0.00598666		0.0110212	0.0101221	0.00411591		0.0866078	0.0113353	0.00271315
		COG5343	Anti-sigma-K factor RskA	0.00192503	0.00301215	0.000349768		0	0.00614053	0.00089483	0.000780471	0.000431612	0.00175576		0.00237235	0.00134213	0.00103206		0	0	0.00349669	2.39873e-05	0.000557126	0.00150757		0.00110139	0.00132233	0.00155674		0.0053717	0.00082279	0.000954446
		COG5585	NAD+--asparagine ADP-ribosyltransferase	0.000887719	0.000465946	0.000556142		0	0	0.00145377	0.000703997	0.000454585	0.000338166		0.000699294	0.00159809	0.000408668		0.00302676	0	0	0.000163089	0.000663064	0		0.00304821	0.00020653	0.000470456		0.00199106	0.00293693	0.000938615
[truncated: 3,994 more rows]

## Sheet: Table S3 - iTAG & PCG datasets
Table S3. Comparison of the taxonomic assignments of 16S rRNA genes (iTAG libaries) with that of the protein-coding genes (PCGs, metagenomic libraries) at the phylum level. The relative abundances of the PCGs were estimated using length and read depth of the gene in the respective assembly (read depth of one for unassembled reads).
[truncated: 25 more rows]
[truncated: 3 more columns]
